# Supplementary material for: SARS-CoV-2 introductions and early dynamics of the epidemic in Portugal
Source: Commun Med (Lond). 2022 Jan 28;2:10. doi: 10.1038/s43856-022-00072-0 (PMC9053228; doi:10.1038/s43856-022-00072-0)
Supplement: Supplementary file 3 — Supplementary Data 1 [file 43856_2022_72_MOESM3_ESM.xlsx]

## Sheet: Folha1
Supplementary Table 1. List of SARS-CoV-2 genome sequences (and respective Clade/lineage classification) from Portugal used in this study.
Sample designation	Location	Collection date	GISAID Accession ID	Nextclade classification a	GISAID clade classification b	cov-lineages.org classification c
Portugal/CV62/2020	Europe / Portugal	2020-03-01	EPI_ISL_413647	20B	GR	B.1.1
Portugal/CV63/2020	Europe / Portugal	2020-03-01	EPI_ISL_413648	20A	G	B.1.74
Portugal/PT0003/2020	Europe / Portugal	2020-03-03	EPI_ISL_417987	20A	G	B.1.74
Portugal/PT0025/2020	Europe / Portugal	2020-03-03	EPI_ISL_418010	20A	G	B.1.74
Portugal/PT0005/2020	Europe / Portugal	2020-03-04	EPI_ISL_417989	20A	G	B.1
Portugal/PT0026/2020	Europe / Portugal	2020-03-04	EPI_ISL_418011	20B	GR	B.1.1
Portugal/PT0004/2020	Europe / Portugal	2020-03-05	EPI_ISL_417988	20A	G	B.1.74
Portugal/PT0006a/2020	Europe / Portugal	2020-03-06	EPI_ISL_417990	20A	G	B.1.74
Portugal/PT0027/2020	Europe / Portugal	2020-03-06	EPI_ISL_418012	20A	G	B.1.74
Portugal/PT0007/2020	Europe / Portugal	2020-03-07	EPI_ISL_417992	20B	GR	B.1.1
Portugal/PT0012/2020	Europe / Portugal	2020-03-07	EPI_ISL_417997	20A	G	B.1
Portugal/PT0014/2020	Europe / Portugal	2020-03-07	EPI_ISL_417999	20A	G	B.1
Portugal/PT0028/2020	Europe / Portugal	2020-03-07	EPI_ISL_418013	20B	GR	B.1.1
Portugal/PT0008/2020	Europe / Portugal	2020-03-08	EPI_ISL_417993	20B	GR	B.1.1
Portugal/PT0009/2020	Europe / Portugal	2020-03-08	EPI_ISL_417994	20B	GR	B.1.1
Portugal/PT0010/2020	Europe / Portugal	2020-03-08	EPI_ISL_417995	20B	GR	B.1.1
Portugal/PT0011/2020	Europe / Portugal	2020-03-08	EPI_ISL_417996	20A	G	B.1.74
Portugal/PT0013/2020	Europe / Portugal	2020-03-08	EPI_ISL_417998	20A	G	B.1
Portugal/PT1516/2020	Europe / Portugal	2020-03-08	EPI_ISL_511475	20A	G	B
Portugal/PT0029/2020	Europe / Portugal	2020-03-09	EPI_ISL_418014	20B	GR	B.1.1
Portugal/PT0030/2020	Europe / Portugal	2020-03-09	EPI_ISL_418015	20B	GR	B.1.1
Portugal/PT0285/2020	Europe / Portugal	2020-03-09	EPI_ISL_454000	20A	G	B.1.74
Portugal/PT0286a/2020	Europe / Portugal	2020-03-09	EPI_ISL_454001	20B	GR	B.1.1
Portugal/PT0287/2020	Europe / Portugal	2020-03-09	EPI_ISL_454003	19A	V	B.2
Portugal/PT1517/2020	Europe / Portugal	2020-03-09	EPI_ISL_511476	19B	S	A.2
Portugal/PT0015/2020	Europe / Portugal	2020-03-10	EPI_ISL_418000	19A	L	B.23
Portugal/PT0016/2020	Europe / Portugal	2020-03-10	EPI_ISL_418001	20B	GR	B.1.1
Portugal/PT0018/2020	Europe / Portugal	2020-03-10	EPI_ISL_418003	20A	G	B.1
Portugal/PT0031/2020	Europe / Portugal	2020-03-10	EPI_ISL_418016	20B	GR	B.1.1
Portugal/PT0288/2020	Europe / Portugal	2020-03-10	EPI_ISL_454004	20A	G	B.1
Portugal/PT0289/2020	Europe / Portugal	2020-03-10	EPI_ISL_454005	20B	GR	B.1.1
Portugal/PT0017/2020	Europe / Portugal	2020-03-11	EPI_ISL_418002	20B	GR	B.1.1
Portugal/PT0291/2020	Europe / Portugal	2020-03-11	EPI_ISL_454007	20B	GR	B.1.1
Portugal/PT0498/2020	Europe / Portugal	2020-03-11	EPI_ISL_454222	19A	V	B.2.1
Portugal/PT0019/2020	Europe / Portugal	2020-03-12	EPI_ISL_418004	20B	GR	B.1.1
Portugal/PT0020/2020	Europe / Portugal	2020-03-12	EPI_ISL_418005	19A	V	B.2
Portugal/PT0290/2020	Europe / Portugal	2020-03-12	EPI_ISL_454006	20A	G	B.1.91
Portugal/PT0292/2020	Europe / Portugal	2020-03-12	EPI_ISL_454008	20B	GR	B.1.1
Portugal/PT0293/2020	Europe / Portugal	2020-03-12	EPI_ISL_454009	20A	G	B.1
Portugal/PT0294/2020	Europe / Portugal	2020-03-12	EPI_ISL_454010	20A	G	B.1
Portugal/PT0021/2020	Europe / Portugal	2020-03-13	EPI_ISL_418006	20A	GH	B.1
Portugal/PT0022/2020	Europe / Portugal	2020-03-13	EPI_ISL_418007	20B	GR	B.1.1
Portugal/PT0023/2020	Europe / Portugal	2020-03-13	EPI_ISL_418008	20B	GR	B.1.1
Portugal/PT0295/2020	Europe / Portugal	2020-03-13	EPI_ISL_454011	19B	S	A.2
Portugal/PT0296/2020	Europe / Portugal	2020-03-13	EPI_ISL_454012	19B	S	A.2
Portugal/PT0297/2020	Europe / Portugal	2020-03-13	EPI_ISL_454013	19B	S	A.2
Portugal/PT0298/2020	Europe / Portugal	2020-03-13	EPI_ISL_454014	20A	G	B.1.91
Portugal/PT0299/2020	Europe / Portugal	2020-03-13	EPI_ISL_454015	20A	G	B.1.5
Portugal/PT0300/2020	Europe / Portugal	2020-03-13	EPI_ISL_454016	20B	GR	B.1.1
Portugal/PT0499/2020	Europe / Portugal	2020-03-13	EPI_ISL_454223	20A	G	B.1.5
Portugal/PT0606/2020	Europe / Portugal	2020-03-13	EPI_ISL_454329	20B	GR	B.1.1
Portugal/PT0607/2020	Europe / Portugal	2020-03-13	EPI_ISL_454330	20B	GR	B.1.1.1
Portugal/PT1509a/2020	Europe / Portugal	2020-03-13	EPI_ISL_511468	19A	V	B.2.1
Portugal/PT0301/2020	Europe / Portugal	2020-03-14	EPI_ISL_454017	20A	G	B.1
Portugal/PT0303/2020	Europe / Portugal	2020-03-14	EPI_ISL_454019	20A	G	B.1
Portugal/PT0304/2020	Europe / Portugal	2020-03-14	EPI_ISL_454020	20B	GR	B.1.1
Portugal/PT0305/2020	Europe / Portugal	2020-03-14	EPI_ISL_454021	20A	G	B.1
Portugal/PT0306/2020	Europe / Portugal	2020-03-14	EPI_ISL_454022	20A	G	B.1
Portugal/PT0307/2020	Europe / Portugal	2020-03-14	EPI_ISL_454023	20B	GR	B.1.1
Portugal/PT0309/2020	Europe / Portugal	2020-03-14	EPI_ISL_454025	20B	GR	B.1.1
Portugal/PT0310/2020	Europe / Portugal	2020-03-14	EPI_ISL_454026	20A	G	B.1.91
Portugal/PT0311/2020	Europe / Portugal	2020-03-14	EPI_ISL_454027	20B	GR	B.1.1
Portugal/PT0312/2020	Europe / Portugal	2020-03-14	EPI_ISL_454028	20B	GR	B.1.1
Portugal/PT0315/2020	Europe / Portugal	2020-03-14	EPI_ISL_454031	20B	GR	B.1.1
Portugal/PT0316/2020	Europe / Portugal	2020-03-14	EPI_ISL_454032	20B	GR	B.1.1
Portugal/PT0342/2020	Europe / Portugal	2020-03-14	EPI_ISL_454058	20B	GR	B.1.1
Portugal/PT0500/2020	Europe / Portugal	2020-03-14	EPI_ISL_454224	20A	G	B.1.5
Portugal/PT0605/2020	Europe / Portugal	2020-03-14	EPI_ISL_454328	20B	GR	B.1.1.1
Portugal/PT0608/2020	Europe / Portugal	2020-03-14	EPI_ISL_454331	20B	GR	B.1.1.1
Portugal/PT0609/2020	Europe / Portugal	2020-03-14	EPI_ISL_454332	20A	G	B.1.5
Portugal/PT0610/2020	Europe / Portugal	2020-03-14	EPI_ISL_454333	20A	G	B.1.5
Portugal/PT0694/2020	Europe / Portugal	2020-03-14	EPI_ISL_510953	20B	GR	B.1.1
Portugal/PT0695/2020	Europe / Portugal	2020-03-14	EPI_ISL_510954	20B	GR	B.1.1
Portugal/PT0696/2020	Europe / Portugal	2020-03-14	EPI_ISL_510955	20B	GR	B.1.1
Portugal/PT0697/2020	Europe / Portugal	2020-03-14	EPI_ISL_510956	20B	GR	B.1.1
Portugal/PT0698/2020	Europe / Portugal	2020-03-14	EPI_ISL_510957	20A	G	B.1.106
Portugal/PT0699/2020	Europe / Portugal	2020-03-14	EPI_ISL_510958	20B	GR	B.1.1
Portugal/PT0776/2020	Europe / Portugal	2020-03-14	EPI_ISL_511035	20B	GR	B.1.1
Portugal/PT0779/2020	Europe / Portugal	2020-03-14	EPI_ISL_511038	20A	G	B.1.5
Portugal/PT0780/2020	Europe / Portugal	2020-03-14	EPI_ISL_511039	20B	GR	B.1.1
Portugal/PT1478a/2020	Europe / Portugal	2020-03-14	EPI_ISL_511437	20A	GH	B.1
Portugal/PT1519/2020	Europe / Portugal	2020-03-14	EPI_ISL_511478	20B	GR	B.1.1
Portugal/PT0024/2020	Europe / Portugal	2020-03-15	EPI_ISL_418009	20A	G	B.1.5
Portugal/PT0034/2020	Europe / Portugal	2020-03-15	EPI_ISL_418019	20B	GR	B.1.1
Portugal/PT0037/2020	Europe / Portugal	2020-03-15	EPI_ISL_418022	20C	GH	B.1
Portugal/PT0308/2020	Europe / Portugal	2020-03-15	EPI_ISL_454024	20A	G	B.1
Portugal/PT0313/2020	Europe / Portugal	2020-03-15	EPI_ISL_454029	20A	G	B.1
Portugal/PT0317/2020	Europe / Portugal	2020-03-15	EPI_ISL_454033	20B	GR	B.1.1
Portugal/PT0319/2020	Europe / Portugal	2020-03-15	EPI_ISL_454035	20A	G	B.1.91
Portugal/PT0320/2020	Europe / Portugal	2020-03-15	EPI_ISL_454036	20B	GR	B.1.1
Portugal/PT0321/2020	Europe / Portugal	2020-03-15	EPI_ISL_454037	20A	G	B.1
Portugal/PT0323/2020	Europe / Portugal	2020-03-15	EPI_ISL_454039	19A	V	B.2.2
Portugal/PT0324/2020	Europe / Portugal	2020-03-15	EPI_ISL_454040	20A	G	B.1
Portugal/PT0329/2020	Europe / Portugal	2020-03-15	EPI_ISL_454045	20A	G	B.1
Portugal/PT0330/2020	Europe / Portugal	2020-03-15	EPI_ISL_454046	20B	GR	B.1.1
Portugal/PT0501/2020	Europe / Portugal	2020-03-15	EPI_ISL_454225	19B	S	A.2
Portugal/PT0611/2020	Europe / Portugal	2020-03-15	EPI_ISL_454334	20B	GR	B.1.1
Portugal/PT0612/2020	Europe / Portugal	2020-03-15	EPI_ISL_454335	20B	GR	B.1.1
Portugal/PT0613/2020	Europe / Portugal	2020-03-15	EPI_ISL_454336	20A	G	B.1.91
Portugal/PT0781/2020	Europe / Portugal	2020-03-15	EPI_ISL_511040	20A	G	B.1
Portugal/PT0782/2020	Europe / Portugal	2020-03-15	EPI_ISL_511041	20A	G	B.1.5
Portugal/PT1475/2020	Europe / Portugal	2020-03-15	EPI_ISL_511434	20B	GR	B.1.1
Portugal/PT1493/2020	Europe / Portugal	2020-03-15	EPI_ISL_511452	20A	G	B.1.91
Portugal/PT1501/2020	Europe / Portugal	2020-03-15	EPI_ISL_511460	20A	G	B.1
Portugal/PT1514/2020	Europe / Portugal	2020-03-15	EPI_ISL_511473	20C	GH	B.1
Portugal/PT1515/2020	Europe / Portugal	2020-03-15	EPI_ISL_511474	20A	GH	B.1
Portugal/PT0036a/2020	Europe / Portugal	2020-03-15	EPI_ISL_511189	19A	V	B.2.1
Portugal/PT0032/2020	Europe / Portugal	2020-03-16	EPI_ISL_418017	20A	G	B.1
Portugal/PT0033/2020	Europe / Portugal	2020-03-16	EPI_ISL_418018	20B	GR	B.1.1
Portugal/PT0035/2020	Europe / Portugal	2020-03-16	EPI_ISL_418020	19A	V	B.2.1
Portugal/PT0038/2020	Europe / Portugal	2020-03-16	EPI_ISL_418023	20B	GR	B.1.1
Portugal/PT0302/2020	Europe / Portugal	2020-03-16	EPI_ISL_454018	20A	G	B.1.91
Portugal/PT0314/2020	Europe / Portugal	2020-03-16	EPI_ISL_454030	20A	G	B.1.91
Portugal/PT0318/2020	Europe / Portugal	2020-03-16	EPI_ISL_454034	20A	G	B.1.91
Portugal/PT0322/2020	Europe / Portugal	2020-03-16	EPI_ISL_454038	20A	G	B.1.91
Portugal/PT0325/2020	Europe / Portugal	2020-03-16	EPI_ISL_454041	20B	GR	B.1.1
Portugal/PT0326/2020	Europe / Portugal	2020-03-16	EPI_ISL_454042	20B	GR	B.1.1
Portugal/PT0327/2020	Europe / Portugal	2020-03-16	EPI_ISL_454043	20A	G	B.1.91
Portugal/PT0328/2020	Europe / Portugal	2020-03-16	EPI_ISL_454044	20B	GR	B.1.1.1
Portugal/PT0331/2020	Europe / Portugal	2020-03-16	EPI_ISL_454047	20B	GR	B.1.1
Portugal/PT0614/2020	Europe / Portugal	2020-03-16	EPI_ISL_454337	20B	GR	B.1.1
Portugal/PT0778/2020	Europe / Portugal	2020-03-16	EPI_ISL_511037	19A	V	B.2
Portugal/PT0783/2020	Europe / Portugal	2020-03-16	EPI_ISL_511042	20B	GR	B.1.1.33
Portugal/PT0784/2020	Europe / Portugal	2020-03-16	EPI_ISL_511043	20B	GR	B.1.1.33
Portugal/PT1095/2020	Europe / Portugal	2020-03-16	EPI_ISL_511642	20A	G	B.1.106
Portugal/PT1096/2020	Europe / Portugal	2020-03-16	EPI_ISL_511643	19A	V	B.2
Portugal/PT1098/2020	Europe / Portugal	2020-03-16	EPI_ISL_511645	20B	GR	B.1.1
Portugal/PT1099/2020	Europe / Portugal	2020-03-16	EPI_ISL_511646	20A	G	B.1.106
Portugal/PT1249/2020	Europe / Portugal	2020-03-16	EPI_ISL_511210	20B	GR	B.1.1
Portugal/PT1250/2020	Europe / Portugal	2020-03-16	EPI_ISL_511211	20B	GR	B.1.1
Portugal/PT1251/2020	Europe / Portugal	2020-03-16	EPI_ISL_511212	20A	G	B.1
Portugal/PT1299/2020	Europe / Portugal	2020-03-16	EPI_ISL_511258	20A	G	B.1.81
Portugal/PT1301/2020	Europe / Portugal	2020-03-16	EPI_ISL_511260	20B	GR	B.1.1
Portugal/PT1415/2020	Europe / Portugal	2020-03-16	EPI_ISL_511374	20A	G	B.1.5
Portugal/PT1426/2020	Europe / Portugal	2020-03-16	EPI_ISL_511385	20A	G	B.1.91
Portugal/PT1430/2020	Europe / Portugal	2020-03-16	EPI_ISL_511389	20B	GR	B.1.1
Portugal/PT1467/2020	Europe / Portugal	2020-03-16	EPI_ISL_511426	20B	GR	B.1.1
Portugal/PT1468/2020	Europe / Portugal	2020-03-16	EPI_ISL_511427	20B	GR	B.1.1
Portugal/PT1482/2020	Europe / Portugal	2020-03-16	EPI_ISL_511441	20A	G	B.1
Portugal/PT1500/2020	Europe / Portugal	2020-03-16	EPI_ISL_511459	20A	GH	B.1
Portugal/PT1503/2020	Europe / Portugal	2020-03-16	EPI_ISL_511462	20B	GR	B.1.1
Portugal/PT1506/2020	Europe / Portugal	2020-03-16	EPI_ISL_511465	20B	GR	B.1.1
Portugal/PT1518/2020	Europe / Portugal	2020-03-16	EPI_ISL_511477	20A	G	B.1.91
Portugal/PT0039/2020	Europe / Portugal	2020-03-17	EPI_ISL_418024	20A	G	B.1
Portugal/PT0040/2020	Europe / Portugal	2020-03-17	EPI_ISL_418025	19A	V	B.2
Portugal/PT0041/2020	Europe / Portugal	2020-03-17	EPI_ISL_418026	19A	L	B.11
Portugal/PT0042/2020	Europe / Portugal	2020-03-17	EPI_ISL_418027	19B	S	A.2
Portugal/PT0061/2020	Europe / Portugal	2020-03-17	EPI_ISL_421464	20B	GR	B.1.1
Portugal/PT0109/2020	Europe / Portugal	2020-03-17	EPI_ISL_453825	20A	G	B.1.91
Portugal/PT0335/2020	Europe / Portugal	2020-03-17	EPI_ISL_454051	20B	GR	B.1.1
Portugal/PT0339/2020	Europe / Portugal	2020-03-17	EPI_ISL_454055	20A	G	B.1.91
Portugal/PT0343/2020	Europe / Portugal	2020-03-17	EPI_ISL_454059	20B	GR	B.1.1
Portugal/PT0348/2020	Europe / Portugal	2020-03-17	EPI_ISL_454064	20B	GR	B.1.1
Portugal/PT0502/2020	Europe / Portugal	2020-03-17	EPI_ISL_454226	19A	V	B.2.1
Portugal/PT0503/2020	Europe / Portugal	2020-03-17	EPI_ISL_454227	20B	GR	B.1.1
Portugal/PT0504/2020	Europe / Portugal	2020-03-17	EPI_ISL_454228	20B	GR	B.1.1
Portugal/PT0615/2020	Europe / Portugal	2020-03-17	EPI_ISL_454338	20B	GR	B.1.1
Portugal/PT0616/2020	Europe / Portugal	2020-03-17	EPI_ISL_454339	20B	GR	B.1.1
Portugal/PT0617/2020	Europe / Portugal	2020-03-17	EPI_ISL_454340	20B	GR	B.1.1
Portugal/PT0618/2020	Europe / Portugal	2020-03-17	EPI_ISL_454341	20A	G	B.1
Portugal/PT0700/2020	Europe / Portugal	2020-03-17	EPI_ISL_510959	20A	G	B.1
Portugal/PT0701/2020	Europe / Portugal	2020-03-17	EPI_ISL_510960	20A	G	B.1
Portugal/PT0702/2020	Europe / Portugal	2020-03-17	EPI_ISL_510961	20A	G	B.1
Portugal/PT0703/2020	Europe / Portugal	2020-03-17	EPI_ISL_510962	20A	G	B.1
Portugal/PT0785/2020	Europe / Portugal	2020-03-17	EPI_ISL_511044	20B	GR	B.1.1
Portugal/PT0786/2020	Europe / Portugal	2020-03-17	EPI_ISL_511045	20B	GR	B.1.1
Portugal/PT0787/2020	Europe / Portugal	2020-03-17	EPI_ISL_511046	20B	GR	B.1.1
Portugal/PT0788/2020	Europe / Portugal	2020-03-17	EPI_ISL_511047	20B	GR	B.1.1
Portugal/PT0789/2020	Europe / Portugal	2020-03-17	EPI_ISL_511048	20B	GR	B.1.1
Portugal/PT0790/2020	Europe / Portugal	2020-03-17	EPI_ISL_511049	20B	GR	B.1.1
Portugal/PT1252/2020	Europe / Portugal	2020-03-17	EPI_ISL_511213	20B	GR	B.1.1
Portugal/PT1253/2020	Europe / Portugal	2020-03-17	EPI_ISL_511214	19A	V	B.2
Portugal/PT1254/2020	Europe / Portugal	2020-03-17	EPI_ISL_511215	19A	V	B.2.1
Portugal/PT1298/2020	Europe / Portugal	2020-03-17	EPI_ISL_511257	20A	G	B.1.91
Portugal/PT1300/2020	Europe / Portugal	2020-03-17	EPI_ISL_511259	20B	GR	B.1.1
Portugal/PT1302/2020	Europe / Portugal	2020-03-17	EPI_ISL_511261	20B	GR	B.1.1
Portugal/PT1303/2020	Europe / Portugal	2020-03-17	EPI_ISL_511262	20B	GR	B.1.1
Portugal/PT1304/2020	Europe / Portugal	2020-03-17	EPI_ISL_511263	20A	GH	B.1
Portugal/PT1305/2020	Europe / Portugal	2020-03-17	EPI_ISL_511264	20A	GH	B.1
Portugal/PT1306/2020	Europe / Portugal	2020-03-17	EPI_ISL_511265	20B	GR	B.1.1
Portugal/PT1307/2020	Europe / Portugal	2020-03-17	EPI_ISL_511266	20B	GR	B.1.1
Portugal/PT1308/2020	Europe / Portugal	2020-03-17	EPI_ISL_511267	20B	GR	B.1.1
Portugal/PT1309/2020	Europe / Portugal	2020-03-17	EPI_ISL_511268	20A	G	B.1
Portugal/PT1310/2020	Europe / Portugal	2020-03-17	EPI_ISL_511269	20B	GR	B.1.1
Portugal/PT1311/2020	Europe / Portugal	2020-03-17	EPI_ISL_511270	20B	GR	B.1.1
Portugal/PT1312/2020	Europe / Portugal	2020-03-17	EPI_ISL_511271	20B	GR	B.1.1
Portugal/PT1313/2020	Europe / Portugal	2020-03-17	EPI_ISL_511272	20B	GR	B.1.1
Portugal/PT1314/2020	Europe / Portugal	2020-03-17	EPI_ISL_511273	20B	GR	B.1.1
Portugal/PT1315/2020	Europe / Portugal	2020-03-17	EPI_ISL_511274	20A	G	B.1
Portugal/PT1316/2020	Europe / Portugal	2020-03-17	EPI_ISL_511275	20B	GR	B.1.1
Portugal/PT1453/2020	Europe / Portugal	2020-03-17	EPI_ISL_511412	20C	GH	B.1
Portugal/PT1458/2020	Europe / Portugal	2020-03-17	EPI_ISL_511417	20A	G	B.1.5
Portugal/PT1469/2020	Europe / Portugal	2020-03-17	EPI_ISL_511428	20A	G	B.1.91
Portugal/PT1485/2020	Europe / Portugal	2020-03-17	EPI_ISL_511444	20B	GR	B.1.1
Portugal/PT1488/2020	Europe / Portugal	2020-03-17	EPI_ISL_511447	20B	GR	B.1.1
Portugal/PT1491/2020	Europe / Portugal	2020-03-17	EPI_ISL_511450	20B	GR	B.1.1
Portugal/PT1496/2020	Europe / Portugal	2020-03-17	EPI_ISL_511455	20B	GR	B.1.1
Portugal/PT1504/2020	Europe / Portugal	2020-03-17	EPI_ISL_511463	20B	GR	B.1.1
Portugal/PT1508/2020	Europe / Portugal	2020-03-17	EPI_ISL_511467	20B	GR	B.1.1
Portugal/PT1512/2020	Europe / Portugal	2020-03-17	EPI_ISL_511471	20B	GR	B.1.1
Portugal/PT0403/2020	Europe / Portugal	2020-03-17	EPI_ISL_454127	20A	G	B.1
Portugal/PT0043/2020	Europe / Portugal	2020-03-18	EPI_ISL_421446	19A	V	B.2.1
Portugal/PT0044/2020	Europe / Portugal	2020-03-18	EPI_ISL_421447	20A	G	B.1
Portugal/PT0045/2020	Europe / Portugal	2020-03-18	EPI_ISL_421448	20B	GR	B.1.1
Portugal/PT0046/2020	Europe / Portugal	2020-03-18	EPI_ISL_421449	20A	G	B.1
Portugal/PT0047/2020	Europe / Portugal	2020-03-18	EPI_ISL_421450	20B	GR	B.1.1
Portugal/PT0048/2020	Europe / Portugal	2020-03-18	EPI_ISL_421451	20B	GR	B.1.1
Portugal/PT0049/2020	Europe / Portugal	2020-03-18	EPI_ISL_421452	20B	GR	B.1.1
Portugal/PT0050/2020	Europe / Portugal	2020-03-18	EPI_ISL_421453	20B	GR	B.1.1
Portugal/PT0051/2020	Europe / Portugal	2020-03-18	EPI_ISL_421454	20B	GR	B.1.1
Portugal/PT0052/2020	Europe / Portugal	2020-03-18	EPI_ISL_421455	20B	GR	B.1.1
Portugal/PT0054/2020	Europe / Portugal	2020-03-18	EPI_ISL_421457	19A	L	B.3
Portugal/PT0079/2020	Europe / Portugal	2020-03-18	EPI_ISL_421482	20B	GR	B.1.1
Portugal/PT0080/2020	Europe / Portugal	2020-03-18	EPI_ISL_421483	20B	GR	B.1.1
Portugal/PT0332/2020	Europe / Portugal	2020-03-18	EPI_ISL_454048	20B	GR	B.1.1
Portugal/PT0333/2020	Europe / Portugal	2020-03-18	EPI_ISL_454049	20A	GH	B.1
Portugal/PT0334/2020	Europe / Portugal	2020-03-18	EPI_ISL_454050	20B	GR	B.1.1
Portugal/PT0336/2020	Europe / Portugal	2020-03-18	EPI_ISL_454052	20A	G	B.1.91
Portugal/PT0337/2020	Europe / Portugal	2020-03-18	EPI_ISL_454053	20A	G	B.1.5
Portugal/PT0338/2020	Europe / Portugal	2020-03-18	EPI_ISL_454054	20B	GR	B.1.1
Portugal/PT0340/2020	Europe / Portugal	2020-03-18	EPI_ISL_454056	20A	G	B.1.91
Portugal/PT0341/2020	Europe / Portugal	2020-03-18	EPI_ISL_454057	20B	GR	B.1.1.33
Portugal/PT0344/2020	Europe / Portugal	2020-03-18	EPI_ISL_454060	20A	G	B.1.91
Portugal/PT0345/2020	Europe / Portugal	2020-03-18	EPI_ISL_454061	20B	GR	B.1.1
Portugal/PT0346/2020	Europe / Portugal	2020-03-18	EPI_ISL_454062	20B	GR	B.1.1
Portugal/PT0347/2020	Europe / Portugal	2020-03-18	EPI_ISL_454063	20A	G	B.1.91
Portugal/PT0349/2020	Europe / Portugal	2020-03-18	EPI_ISL_454065	20B	GR	B.1.1
Portugal/PT0351/2020	Europe / Portugal	2020-03-18	EPI_ISL_454067	20A	G	B.1.91
Portugal/PT0352/2020	Europe / Portugal	2020-03-18	EPI_ISL_454068	20A	G	B.1.91
Portugal/PT0353/2020	Europe / Portugal	2020-03-18	EPI_ISL_454069	20A	G	B.1.91
Portugal/PT0354/2020	Europe / Portugal	2020-03-18	EPI_ISL_454070	20A	G	B.1.5
Portugal/PT0355/2020	Europe / Portugal	2020-03-18	EPI_ISL_454071	20B	GR	B.1.1
Portugal/PT0404/2020	Europe / Portugal	2020-03-18	EPI_ISL_454128	20A	GH	B.1.22
Portugal/PT0505/2020	Europe / Portugal	2020-03-18	EPI_ISL_454229	20B	GR	B.1.1
Portugal/PT0619/2020	Europe / Portugal	2020-03-18	EPI_ISL_454342	20B	GR	B.1.1
Portugal/PT0729/2020	Europe / Portugal	2020-03-18	EPI_ISL_510988	20A	G	B.1
Portugal/PT0791/2020	Europe / Portugal	2020-03-18	EPI_ISL_511050	19A	V	B.2.1
Portugal/PT0792/2020	Europe / Portugal	2020-03-18	EPI_ISL_511051	20A	G	B.1.91
Portugal/PT0793/2020	Europe / Portugal	2020-03-18	EPI_ISL_511052	20A	G	B.1
Portugal/PT1255/2020	Europe / Portugal	2020-03-18	EPI_ISL_511216	20C	GH	B.1
Portugal/PT1256/2020	Europe / Portugal	2020-03-18	EPI_ISL_511217	20A	G	B.1.135
Portugal/PT1257/2020	Europe / Portugal	2020-03-18	EPI_ISL_511218	20B	GR	B.1.1
Portugal/PT1258/2020	Europe / Portugal	2020-03-18	EPI_ISL_511219	20B	GR	B.1.1
Portugal/PT1259/2020	Europe / Portugal	2020-03-18	EPI_ISL_511220	20B	GR	B.1.1
Portugal/PT1260/2020	Europe / Portugal	2020-03-18	EPI_ISL_511221	19B	S	A.2
Portugal/PT1317/2020	Europe / Portugal	2020-03-18	EPI_ISL_511276	20A	G	B.1.91
Portugal/PT1318/2020	Europe / Portugal	2020-03-18	EPI_ISL_511277	20B	GR	B.1.1
Portugal/PT1319/2020	Europe / Portugal	2020-03-18	EPI_ISL_511278	20A	G	B.1
Portugal/PT1320/2020	Europe / Portugal	2020-03-18	EPI_ISL_511279	20B	GR	B.1.1
Portugal/PT1321/2020	Europe / Portugal	2020-03-18	EPI_ISL_511280	20B	GR	B.1.1
Portugal/PT1322/2020	Europe / Portugal	2020-03-18	EPI_ISL_511281	20A	G	B.1.91
Portugal/PT1323/2020	Europe / Portugal	2020-03-18	EPI_ISL_511282	20B	GR	B.1.1
Portugal/PT1324/2020	Europe / Portugal	2020-03-18	EPI_ISL_511283	20B	GR	B.1.1
Portugal/PT1325/2020	Europe / Portugal	2020-03-18	EPI_ISL_511284	20B	GR	B.1.1
Portugal/PT1326/2020	Europe / Portugal	2020-03-18	EPI_ISL_511285	20A	G	B.1.91
Portugal/PT1327/2020	Europe / Portugal	2020-03-18	EPI_ISL_511286	20A	G	B.1
Portugal/PT1328/2020	Europe / Portugal	2020-03-18	EPI_ISL_511287	20B	GR	B.1.1
Portugal/PT1329/2020	Europe / Portugal	2020-03-18	EPI_ISL_511288	20A	G	B.1.91
Portugal/PT1330/2020	Europe / Portugal	2020-03-18	EPI_ISL_511289	20A	G	B.1.91
Portugal/PT1331/2020	Europe / Portugal	2020-03-18	EPI_ISL_511290	20B	GR	B.1.1
Portugal/PT1334/2020	Europe / Portugal	2020-03-18	EPI_ISL_511293	20A	G	B.1
Portugal/PT1335/2020	Europe / Portugal	2020-03-18	EPI_ISL_511294	20B	GR	B.1.1
Portugal/PT1336/2020	Europe / Portugal	2020-03-18	EPI_ISL_511295	20B	GR	B.1.1
Portugal/PT1413/2020	Europe / Portugal	2020-03-18	EPI_ISL_511372	20B	GR	B.1.1
Portugal/PT1470/2020	Europe / Portugal	2020-03-18	EPI_ISL_511429	20B	GR	B.1.1
Portugal/PT1513/2020	Europe / Portugal	2020-03-18	EPI_ISL_511472	20B	GR	B.1.1
Portugal/PT1520/2020	Europe / Portugal	2020-03-18	EPI_ISL_511479	20B	GR	B.1.1
Portugal/PT0053/2020	Europe / Portugal	2020-03-19	EPI_ISL_421456	20B	GR	B.1.1
Portugal/PT0055/2020	Europe / Portugal	2020-03-19	EPI_ISL_421458	20C	GH	B.1
Portugal/PT0062/2020	Europe / Portugal	2020-03-19	EPI_ISL_421465	20B	GR	B.1.1
Portugal/PT0081/2020	Europe / Portugal	2020-03-19	EPI_ISL_421484	20B	GR	B.1.1
Portugal/PT0350/2020	Europe / Portugal	2020-03-19	EPI_ISL_454066	20A	G	B.1.91
Portugal/PT0356/2020	Europe / Portugal	2020-03-19	EPI_ISL_454072	20C	GH	B.1
Portugal/PT0357/2020	Europe / Portugal	2020-03-19	EPI_ISL_454073	20B	GR	B.1.1
Portugal/PT0358/2020	Europe / Portugal	2020-03-19	EPI_ISL_454074	20A	GH	B.1
Portugal/PT0359/2020	Europe / Portugal	2020-03-19	EPI_ISL_454075	20B	GR	B.1.1
Portugal/PT0360/2020	Europe / Portugal	2020-03-19	EPI_ISL_454076	20B	GR	B.1.1
Portugal/PT0361/2020	Europe / Portugal	2020-03-19	EPI_ISL_454077	20A	G	B.1.91
Portugal/PT0362/2020	Europe / Portugal	2020-03-19	EPI_ISL_454078	20B	GR	B.1.1
Portugal/PT0363/2020	Europe / Portugal	2020-03-19	EPI_ISL_454079	20B	GR	B.1.1
Portugal/PT0364/2020	Europe / Portugal	2020-03-19	EPI_ISL_454080	20B	GR	B.1.1
Portugal/PT0365/2020	Europe / Portugal	2020-03-19	EPI_ISL_454081	20A	G	B.1.91
Portugal/PT0366/2020	Europe / Portugal	2020-03-19	EPI_ISL_454082	20B	GR	B.1.1
Portugal/PT0367/2020	Europe / Portugal	2020-03-19	EPI_ISL_454083	20A	G	B.1
Portugal/PT0368/2020	Europe / Portugal	2020-03-19	EPI_ISL_454084	20A	G	B.1.5.28
Portugal/PT0369/2020	Europe / Portugal	2020-03-19	EPI_ISL_454085	20B	GR	B.1.1
Portugal/PT0370/2020	Europe / Portugal	2020-03-19	EPI_ISL_454086	20B	GR	B.1.1
Portugal/PT0371/2020	Europe / Portugal	2020-03-19	EPI_ISL_454087	20A	G	B.1.5
Portugal/PT0373/2020	Europe / Portugal	2020-03-19	EPI_ISL_454089	20A	G	B.1
Portugal/PT0374/2020	Europe / Portugal	2020-03-19	EPI_ISL_454090	20A	GH	B.1
Portugal/PT0375/2020	Europe / Portugal	2020-03-19	EPI_ISL_454091	20A	G	B.1.5
Portugal/PT0383/2020	Europe / Portugal	2020-03-19	EPI_ISL_454099	20A	G	B.1.5
Portugal/PT0434/2020	Europe / Portugal	2020-03-19	EPI_ISL_454158	19A	L	B.3
Portugal/PT0506/2020	Europe / Portugal	2020-03-19	EPI_ISL_454230	20B	GR	B.1.1
Portugal/PT0507/2020	Europe / Portugal	2020-03-19	EPI_ISL_454231	20B	GR	B.1.1
Portugal/PT0508/2020	Europe / Portugal	2020-03-19	EPI_ISL_454232	20A	G	B.1
Portugal/PT0509/2020	Europe / Portugal	2020-03-19	EPI_ISL_454233	20A	G	B.1
Portugal/PT0510/2020	Europe / Portugal	2020-03-19	EPI_ISL_454234	20B	GR	B.1.1
Portugal/PT0511/2020	Europe / Portugal	2020-03-19	EPI_ISL_454235	19A	V	B.2.1
Portugal/PT0595/2020	Europe / Portugal	2020-03-19	EPI_ISL_454318	19A	V	B.2
Portugal/PT0670/2020	Europe / Portugal	2020-03-19	EPI_ISL_510929	20B	GR	B.1.1
Portugal/PT0730/2020	Europe / Portugal	2020-03-19	EPI_ISL_510989	20A	G	B.1
Portugal/PT0775/2020	Europe / Portugal	2020-03-19	EPI_ISL_511034	20B	GR	B.1.1
Portugal/PT0794/2020	Europe / Portugal	2020-03-19	EPI_ISL_511053	20A	G	B.1.5
Portugal/PT0795/2020	Europe / Portugal	2020-03-19	EPI_ISL_511054	20A	G	B.1.5
Portugal/PT0796/2020	Europe / Portugal	2020-03-19	EPI_ISL_511055	20A	G	B.1
Portugal/PT0797/2020	Europe / Portugal	2020-03-19	EPI_ISL_511056	20A	G	B.1
Portugal/PT0798/2020	Europe / Portugal	2020-03-19	EPI_ISL_511057	20B	GR	B.1.1
Portugal/PT0799/2020	Europe / Portugal	2020-03-19	EPI_ISL_511058	19B	S	A.2
Portugal/PT0800/2020	Europe / Portugal	2020-03-19	EPI_ISL_511059	20B	GR	B.1.1
Portugal/PT0801/2020	Europe / Portugal	2020-03-19	EPI_ISL_511060	20A	G	B.1.8
Portugal/PT0803/2020	Europe / Portugal	2020-03-19	EPI_ISL_511062	20B	GR	B.1.1
Portugal/PT0804/2020	Europe / Portugal	2020-03-19	EPI_ISL_511063	19B	S	A.2
Portugal/PT0805/2020	Europe / Portugal	2020-03-19	EPI_ISL_511064	20B	GR	B.1.1
Portugal/PT0806/2020	Europe / Portugal	2020-03-19	EPI_ISL_511065	20B	GR	B.1.1
Portugal/PT0886/2020	Europe / Portugal	2020-03-19	EPI_ISL_511144	20B	GR	B.1.1
Portugal/PT0887/2020	Europe / Portugal	2020-03-19	EPI_ISL_511145	20B	GR	B.1.1
Portugal/PT0888/2020	Europe / Portugal	2020-03-19	EPI_ISL_511146	20A	GH	B.1
Portugal/PT1261/2020	Europe / Portugal	2020-03-19	EPI_ISL_511222	20A	G	B.1
Portugal/PT1262/2020	Europe / Portugal	2020-03-19	EPI_ISL_511223	20A	G	B.1
Portugal/PT1263/2020	Europe / Portugal	2020-03-19	EPI_ISL_511224	20A	G	B.1.91
Portugal/PT1264/2020	Europe / Portugal	2020-03-19	EPI_ISL_511225	20B	GR	B.1.1
Portugal/PT1265/2020	Europe / Portugal	2020-03-19	EPI_ISL_511226	20A	G	B.1.5
Portugal/PT1266/2020	Europe / Portugal	2020-03-19	EPI_ISL_511227	20B	G	B.1
Portugal/PT1267/2020	Europe / Portugal	2020-03-19	EPI_ISL_511228	20B	GR	B.1.1
Portugal/PT1268/2020	Europe / Portugal	2020-03-19	EPI_ISL_511229	20A	G	B.1.5
Portugal/PT1269/2020	Europe / Portugal	2020-03-19	EPI_ISL_511230	20A	G	B.1.5
Portugal/PT1332/2020	Europe / Portugal	2020-03-19	EPI_ISL_511291	20B	GR	B.1.1
Portugal/PT1333/2020	Europe / Portugal	2020-03-19	EPI_ISL_511292	20B	GR	B.1.1
Portugal/PT1337/2020	Europe / Portugal	2020-03-19	EPI_ISL_511296	20B	GR	B.1.1
Portugal/PT1338/2020	Europe / Portugal	2020-03-19	EPI_ISL_511297	20B	GR	B.1.1
Portugal/PT1339/2020	Europe / Portugal	2020-03-19	EPI_ISL_511298	20A	G	B.1
Portugal/PT1340/2020	Europe / Portugal	2020-03-19	EPI_ISL_511299	20A	G	B.1.91
Portugal/PT1341/2020	Europe / Portugal	2020-03-19	EPI_ISL_511300	20A	G	B.1.91
Portugal/PT1342/2020	Europe / Portugal	2020-03-19	EPI_ISL_511301	20A	G	B.1.5
Portugal/PT1343/2020	Europe / Portugal	2020-03-19	EPI_ISL_511302	20B	GR	B.1.1
Portugal/PT1344/2020	Europe / Portugal	2020-03-19	EPI_ISL_511303	20B	G	B.1.153
Portugal/PT1345/2020	Europe / Portugal	2020-03-19	EPI_ISL_511304	20B	GR	B.1.1
Portugal/PT1481/2020	Europe / Portugal	2020-03-19	EPI_ISL_511440	20C	G	B.1
Portugal/PT1487/2020	Europe / Portugal	2020-03-19	EPI_ISL_511446	20A	G	B.1.5
Portugal/PT1489/2020	Europe / Portugal	2020-03-19	EPI_ISL_511448	20A	G	B.1.5
Portugal/PT0056/2020	Europe / Portugal	2020-03-20	EPI_ISL_421459	19A	L	B.11
Portugal/PT0057/2020	Europe / Portugal	2020-03-20	EPI_ISL_421460	20A	G	B.1.5
Portugal/PT0058/2020	Europe / Portugal	2020-03-20	EPI_ISL_421461	19A	L	B.3
Portugal/PT0059/2020	Europe / Portugal	2020-03-20	EPI_ISL_421462	20B	GR	B.1.1
Portugal/PT0060/2020	Europe / Portugal	2020-03-20	EPI_ISL_421463	20A	GH	B.1.22
Portugal/PT0063/2020	Europe / Portugal	2020-03-20	EPI_ISL_421466	19B	S	A.5
Portugal/PT0064/2020	Europe / Portugal	2020-03-20	EPI_ISL_421467	19B	S	A.5
Portugal/PT0086/2020	Europe / Portugal	2020-03-20	EPI_ISL_421489	20B	GR	B.1.1
Portugal/PT0091/2020	Europe / Portugal	2020-03-20	EPI_ISL_421494	20B	GR	B.1.1
Portugal/PT0105/2020	Europe / Portugal	2020-03-20	EPI_ISL_453821	20B	GR	B.1.1
Portugal/PT0372/2020	Europe / Portugal	2020-03-20	EPI_ISL_454088	20A	G	B.1.91
Portugal/PT0376/2020	Europe / Portugal	2020-03-20	EPI_ISL_454092	20B	GR	B.1.1
Portugal/PT0377/2020	Europe / Portugal	2020-03-20	EPI_ISL_454093	20B	GR	B.1.1
Portugal/PT0378/2020	Europe / Portugal	2020-03-20	EPI_ISL_454094	20B	GR	B.1.1
Portugal/PT0379/2020	Europe / Portugal	2020-03-20	EPI_ISL_454095	20A	G	B.1.91
Portugal/PT0380/2020	Europe / Portugal	2020-03-20	EPI_ISL_454096	20A	G	B.1.91
Portugal/PT0381/2020	Europe / Portugal	2020-03-20	EPI_ISL_454097	20B	GR	B.1.1
Portugal/PT0382/2020	Europe / Portugal	2020-03-20	EPI_ISL_454098	20A	G	B.1.91
Portugal/PT0384/2020	Europe / Portugal	2020-03-20	EPI_ISL_454100	20A	G	B.1.5
Portugal/PT0385/2020	Europe / Portugal	2020-03-20	EPI_ISL_454101	20A	G	B.1.91
Portugal/PT0386/2020	Europe / Portugal	2020-03-20	EPI_ISL_454102	20A	G	B.1.5
Portugal/PT0387/2020	Europe / Portugal	2020-03-20	EPI_ISL_454103	20B	GR	B.1.1
Portugal/PT0388/2020	Europe / Portugal	2020-03-20	EPI_ISL_454104	20A	G	B.1.5
Portugal/PT0405/2020	Europe / Portugal	2020-03-20	EPI_ISL_454129	20B	GR	B.1.1
Portugal/PT0435/2020	Europe / Portugal	2020-03-20	EPI_ISL_454159	20A	G	B.1.5
Portugal/PT0512/2020	Europe / Portugal	2020-03-20	EPI_ISL_454236	19A	V	B.2.1
Portugal/PT0513/2020	Europe / Portugal	2020-03-20	EPI_ISL_454237	20B	GR	B.1.1
Portugal/PT0514/2020	Europe / Portugal	2020-03-20	EPI_ISL_454238	20A	G	B.1
Portugal/PT0515/2020	Europe / Portugal	2020-03-20	EPI_ISL_454239	19A	V	B.2.1
Portugal/PT0516/2020	Europe / Portugal	2020-03-20	EPI_ISL_454240	19A	V	B.2.1
Portugal/PT0704/2020	Europe / Portugal	2020-03-20	EPI_ISL_510963	20B	GR	B.1.1
Portugal/PT0732/2020	Europe / Portugal	2020-03-20	EPI_ISL_510991	20B	GR	B.1.1
Portugal/PT0777a/2020	Europe / Portugal	2020-03-20	EPI_ISL_511036	20B	GR	B.1.1
Portugal/PT0802/2020	Europe / Portugal	2020-03-20	EPI_ISL_511061	19B	S	A.2
Portugal/PT0807/2020	Europe / Portugal	2020-03-20	EPI_ISL_511066	20B	GR	B.1.1
Portugal/PT0808/2020	Europe / Portugal	2020-03-20	EPI_ISL_511067	20B	GR	B.1.1
Portugal/PT0809/2020	Europe / Portugal	2020-03-20	EPI_ISL_511068	20A	G	B.1
Portugal/PT0810/2020	Europe / Portugal	2020-03-20	EPI_ISL_511069	20B	GR	B.1.1
Portugal/PT0811/2020	Europe / Portugal	2020-03-20	EPI_ISL_511070	20B	GR	B.1.1
Portugal/PT0812/2020	Europe / Portugal	2020-03-20	EPI_ISL_511071	20B	GR	B.1.1
Portugal/PT0813/2020	Europe / Portugal	2020-03-20	EPI_ISL_511072	20B	GR	B.1.1
Portugal/PT0814/2020	Europe / Portugal	2020-03-20	EPI_ISL_511073	20B	GR	B.1.1
Portugal/PT0815/2020	Europe / Portugal	2020-03-20	EPI_ISL_511074	20B	GR	B.1.1
Portugal/PT0816/2020	Europe / Portugal	2020-03-20	EPI_ISL_511075	20B	GR	B.1.1
Portugal/PT0817/2020	Europe / Portugal	2020-03-20	EPI_ISL_511076	20B	GR	B.1.1
Portugal/PT0818/2020	Europe / Portugal	2020-03-20	EPI_ISL_511077	20A	G	B.1.5
Portugal/PT0819/2020	Europe / Portugal	2020-03-20	EPI_ISL_511078	20A	G	B.1.5
Portugal/PT0820/2020	Europe / Portugal	2020-03-20	EPI_ISL_511079	20A	G	B.1.5
Portugal/PT0821/2020	Europe / Portugal	2020-03-20	EPI_ISL_511080	20B	GR	B.1.1
Portugal/PT0822/2020	Europe / Portugal	2020-03-20	EPI_ISL_511081	20B	GR	B.1.1
Portugal/PT0823/2020	Europe / Portugal	2020-03-20	EPI_ISL_511082	20B	GR	B.1.1
Portugal/PT0824/2020	Europe / Portugal	2020-03-20	EPI_ISL_511083	20B	GR	B.1.1
Portugal/PT0889/2020	Europe / Portugal	2020-03-20	EPI_ISL_511147	20B	GR	B.1.1
Portugal/PT0890/2020	Europe / Portugal	2020-03-20	EPI_ISL_511148	20B	GR	B.1.1
Portugal/PT0891/2020	Europe / Portugal	2020-03-20	EPI_ISL_511149	20A	G	B.1
Portugal/PT0892/2020	Europe / Portugal	2020-03-20	EPI_ISL_511150	20A	G	B.1
Portugal/PT0893/2020	Europe / Portugal	2020-03-20	EPI_ISL_511151	20B	GR	B.1.1
Portugal/PT0894/2020	Europe / Portugal	2020-03-20	EPI_ISL_511152	20B	GR	B.1.1
Portugal/PT0895/2020	Europe / Portugal	2020-03-20	EPI_ISL_511153	20B	GR	B.1.1.30
Portugal/PT1138/2020	Europe / Portugal	2020-03-20	EPI_ISL_511685	20A	G	B.1.5
Portugal/PT1170/2020	Europe / Portugal	2020-03-20	EPI_ISL_511716	19B	S	A.5
Portugal/PT1171/2020	Europe / Portugal	2020-03-20	EPI_ISL_511717	20B	GR	B.1.1
Portugal/PT1172/2020	Europe / Portugal	2020-03-20	EPI_ISL_511718	20B	GR	B.1.1
Portugal/PT1270/2020	Europe / Portugal	2020-03-20	EPI_ISL_511231	20A	G	B.1.135
Portugal/PT1271/2020	Europe / Portugal	2020-03-20	EPI_ISL_511232	19A	V	B.2.1
Portugal/PT1272/2020	Europe / Portugal	2020-03-20	EPI_ISL_511233	20B	GR	B.1.1
Portugal/PT1474/2020	Europe / Portugal	2020-03-20	EPI_ISL_511433	20C	GH	B.1
Portugal/PT1499/2020	Europe / Portugal	2020-03-20	EPI_ISL_511458	20A	G	B.1.91
Portugal/PT0065/2020	Europe / Portugal	2020-03-21	EPI_ISL_421468	20B	GR	B.1.1
Portugal/PT0066/2020	Europe / Portugal	2020-03-21	EPI_ISL_421469	20B	GR	B.1.1
Portugal/PT0067/2020	Europe / Portugal	2020-03-21	EPI_ISL_421470	20A	G	B.1.5
Portugal/PT0068/2020	Europe / Portugal	2020-03-21	EPI_ISL_421471	20B	GR	B.1.1
Portugal/PT0069/2020	Europe / Portugal	2020-03-21	EPI_ISL_421472	20B	GR	B.1.1
Portugal/PT0070/2020	Europe / Portugal	2020-03-21	EPI_ISL_421473	20B	GR	B.1.1
Portugal/PT0071/2020	Europe / Portugal	2020-03-21	EPI_ISL_421474	20B	GR	B.1.1
Portugal/PT0072/2020	Europe / Portugal	2020-03-21	EPI_ISL_421475	20B	GR	B.1.1
Portugal/PT0073/2020	Europe / Portugal	2020-03-21	EPI_ISL_421476	20B	GR	B.1.1
Portugal/PT0074/2020	Europe / Portugal	2020-03-21	EPI_ISL_421477	20B	GR	B.1.1
Portugal/PT0075/2020	Europe / Portugal	2020-03-21	EPI_ISL_421478	20B	GR	B.1.1
Portugal/PT0076/2020	Europe / Portugal	2020-03-21	EPI_ISL_421479	20B	GR	B.1.1
Portugal/PT0077/2020	Europe / Portugal	2020-03-21	EPI_ISL_421480	20B	GR	B.1.1
Portugal/PT0078/2020	Europe / Portugal	2020-03-21	EPI_ISL_421481	20B	GR	B.1.1
Portugal/PT0090/2020	Europe / Portugal	2020-03-21	EPI_ISL_421493	20A	G	B.1
Portugal/PT0103/2020	Europe / Portugal	2020-03-21	EPI_ISL_453819	20B	GR	B.1.1
Portugal/PT0104/2020	Europe / Portugal	2020-03-21	EPI_ISL_453820	20B	GR	B.1.1
Portugal/PT0106/2020	Europe / Portugal	2020-03-21	EPI_ISL_453822	20B	GR	B.1.1
Portugal/PT0107/2020	Europe / Portugal	2020-03-21	EPI_ISL_453823	20B	GR	B.1.1
Portugal/PT0108/2020	Europe / Portugal	2020-03-21	EPI_ISL_453824	20B	GR	B.1.1
Portugal/PT0150/2020	Europe / Portugal	2020-03-21	EPI_ISL_453866	20B	GR	B.1.1
Portugal/PT0406/2020	Europe / Portugal	2020-03-21	EPI_ISL_454130	20B	GR	B.1.1
Portugal/PT0407/2020	Europe / Portugal	2020-03-21	EPI_ISL_454131	20B	GR	B.1.1
Portugal/PT0408/2020	Europe / Portugal	2020-03-21	EPI_ISL_454132	20A	G	B.1
Portugal/PT0409/2020	Europe / Portugal	2020-03-21	EPI_ISL_454133	20B	GR	B.1.1
Portugal/PT0410/2020	Europe / Portugal	2020-03-21	EPI_ISL_454134	20A	G	B.1
Portugal/PT0411/2020	Europe / Portugal	2020-03-21	EPI_ISL_454135	20C	GH	B.1
Portugal/PT0436/2020	Europe / Portugal	2020-03-21	EPI_ISL_454160	19A	L	B.11
Portugal/PT0517/2020	Europe / Portugal	2020-03-21	EPI_ISL_454241	20B	GR	B.1.1
Portugal/PT0518/2020	Europe / Portugal	2020-03-21	EPI_ISL_454242	20B	GR	B.1.1
Portugal/PT0705/2020	Europe / Portugal	2020-03-21	EPI_ISL_510964	19A	V	B.2
Portugal/PT0706/2020	Europe / Portugal	2020-03-21	EPI_ISL_510965	19A	V	B.2
Portugal/PT0731/2020	Europe / Portugal	2020-03-21	EPI_ISL_510990	20A	G	B.1.91
Portugal/PT0733/2020	Europe / Portugal	2020-03-21	EPI_ISL_510992	20A	G	B.1.91
Portugal/PT0734/2020	Europe / Portugal	2020-03-21	EPI_ISL_510993	20A	G	B.1.5
Portugal/PT0735/2020	Europe / Portugal	2020-03-21	EPI_ISL_510994	20B	GR	B.1.1
Portugal/PT0736/2020	Europe / Portugal	2020-03-21	EPI_ISL_510995	20A	G	B.1.91
Portugal/PT0737/2020	Europe / Portugal	2020-03-21	EPI_ISL_510996	20A	G	B.1
Portugal/PT0740/2020	Europe / Portugal	2020-03-21	EPI_ISL_510999	20C	GH	B.1
Portugal/PT0825/2020	Europe / Portugal	2020-03-21	EPI_ISL_511084	20A	G	B.1
Portugal/PT0826/2020	Europe / Portugal	2020-03-21	EPI_ISL_511085	20A	G	B.1
Portugal/PT0827/2020	Europe / Portugal	2020-03-21	EPI_ISL_511086	20A	GH	B.1
Portugal/PT0828/2020	Europe / Portugal	2020-03-21	EPI_ISL_511087	20A	G	B.1
Portugal/PT0829/2020	Europe / Portugal	2020-03-21	EPI_ISL_511088	20A	GH	B.1.160.1
Portugal/PT0830/2020	Europe / Portugal	2020-03-21	EPI_ISL_511089	20B	GR	B.1.1
Portugal/PT0831/2020	Europe / Portugal	2020-03-21	EPI_ISL_511090	20B	GR	B.1.1
Portugal/PT0832/2020	Europe / Portugal	2020-03-21	EPI_ISL_511091	20B	GR	B.1.1
Portugal/PT0993/2020	Europe / Portugal	2020-03-21	EPI_ISL_511541	20A	G	B.1.5
Portugal/PT0999/2020	Europe / Portugal	2020-03-21	EPI_ISL_511547	20B	GR	B.1.1
Portugal/PT1273/2020	Europe / Portugal	2020-03-21	EPI_ISL_511234	19A	V	B.2
Portugal/PT1274/2020	Europe / Portugal	2020-03-21	EPI_ISL_511235	19A	V	B.2
Portugal/PT1275/2020	Europe / Portugal	2020-03-21	EPI_ISL_511236	19A	V	B.2
Portugal/PT1276/2020	Europe / Portugal	2020-03-21	EPI_ISL_511237	20B	GR	B.1.1
Portugal/PT1438/2020	Europe / Portugal	2020-03-21	EPI_ISL_511397	20B	GR	B.1.1
Portugal/PT0082/2020	Europe / Portugal	2020-03-22	EPI_ISL_421485	20B	GR	B.1.1
Portugal/PT0083/2020	Europe / Portugal	2020-03-22	EPI_ISL_421486	20B	GR	B.1.1
Portugal/PT0084/2020	Europe / Portugal	2020-03-22	EPI_ISL_421487	20B	GR	B.1.1
Portugal/PT0085/2020	Europe / Portugal	2020-03-22	EPI_ISL_421488	20B	GR	B.1.1
Portugal/PT0087/2020	Europe / Portugal	2020-03-22	EPI_ISL_421490	20B	GR	B.1.1
Portugal/PT0088/2020	Europe / Portugal	2020-03-22	EPI_ISL_421491	20A	G	B.1.5
Portugal/PT0089/2020	Europe / Portugal	2020-03-22	EPI_ISL_421492	20A	G	B.1
Portugal/PT0412/2020	Europe / Portugal	2020-03-22	EPI_ISL_454136	20A	G	B.1
Portugal/PT0437/2020	Europe / Portugal	2020-03-22	EPI_ISL_454161	20A	G	B.1
Portugal/PT0438/2020	Europe / Portugal	2020-03-22	EPI_ISL_454162	20A	G	B.1
Portugal/PT0439/2020	Europe / Portugal	2020-03-22	EPI_ISL_454163	20A	G	B.1
Portugal/PT0519/2020	Europe / Portugal	2020-03-22	EPI_ISL_454243	20A	G	B.1
Portugal/PT0520/2020	Europe / Portugal	2020-03-22	EPI_ISL_454244	19A	V	B.2.1
Portugal/PT0707/2020	Europe / Portugal	2020-03-22	EPI_ISL_510966	20B	GR	B.1.1
Portugal/PT0738/2020	Europe / Portugal	2020-03-22	EPI_ISL_510997	20A	GH	B.1
Portugal/PT0739/2020	Europe / Portugal	2020-03-22	EPI_ISL_510998	20A	GH	B.1
Portugal/PT0741/2020	Europe / Portugal	2020-03-22	EPI_ISL_511000	20B	GR	B.1.1
Portugal/PT0742/2020	Europe / Portugal	2020-03-22	EPI_ISL_511001	20A	G	B.1.91
Portugal/PT0743/2020	Europe / Portugal	2020-03-22	EPI_ISL_511002	20A	G	B.1
Portugal/PT0744/2020	Europe / Portugal	2020-03-22	EPI_ISL_511003	20A	G	B.1
Portugal/PT0745/2020	Europe / Portugal	2020-03-22	EPI_ISL_511004	20A	G	B.1.91
Portugal/PT0746/2020	Europe / Portugal	2020-03-22	EPI_ISL_511005	20A	G	B.1
Portugal/PT0747a/2020	Europe / Portugal	2020-03-22	EPI_ISL_511006	20C	GH	B.1
Portugal/PT0748/2020	Europe / Portugal	2020-03-22	EPI_ISL_511007	19B	S	A.2
Portugal/PT0749/2020	Europe / Portugal	2020-03-22	EPI_ISL_511008	19A	L	B.3
Portugal/PT0833/2020	Europe / Portugal	2020-03-22	EPI_ISL_511092	20B	GR	B.1.1
Portugal/PT0834/2020	Europe / Portugal	2020-03-22	EPI_ISL_511093	20A	GH	B.1
Portugal/PT0835/2020	Europe / Portugal	2020-03-22	EPI_ISL_511094	20B	GR	B.1.1
Portugal/PT0836/2020	Europe / Portugal	2020-03-22	EPI_ISL_511095	19A	V	B.2.6
Portugal/PT0837/2020	Europe / Portugal	2020-03-22	EPI_ISL_511096	20B	GR	B.1.1
Portugal/PT0838/2020	Europe / Portugal	2020-03-22	EPI_ISL_511097	20B	GR	B.1.1
Portugal/PT0839/2020	Europe / Portugal	2020-03-22	EPI_ISL_511098	20B	GR	B.1.1
Portugal/PT0840/2020	Europe / Portugal	2020-03-22	EPI_ISL_511099	20B	GR	B.1.1
Portugal/PT0841/2020	Europe / Portugal	2020-03-22	EPI_ISL_511100	20A	G	B.1
Portugal/PT0842/2020	Europe / Portugal	2020-03-22	EPI_ISL_511101	20B	GR	B.1.1
Portugal/PT0843/2020	Europe / Portugal	2020-03-22	EPI_ISL_511102	20B	GR	B.1.1
Portugal/PT0981/2020	Europe / Portugal	2020-03-22	EPI_ISL_511530	20A	G	B.1
Portugal/PT0982/2020	Europe / Portugal	2020-03-22	EPI_ISL_582516	20A	G	B.1.5
Portugal/PT0983/2020	Europe / Portugal	2020-03-22	EPI_ISL_511531	20A	G	B.1
Portugal/PT0984/2020	Europe / Portugal	2020-03-22	EPI_ISL_511532	20A	G	B.1.5
Portugal/PT0985/2020	Europe / Portugal	2020-03-22	EPI_ISL_511533	20B	GR	B.1.1
Portugal/PT0992/2020	Europe / Portugal	2020-03-22	EPI_ISL_511540	20B	GR	B.1.1
Portugal/PT0994/2020	Europe / Portugal	2020-03-22	EPI_ISL_511542	20A	G	B.1.91
Portugal/PT0995/2020	Europe / Portugal	2020-03-22	EPI_ISL_511543	20A	G	B.1.91
Portugal/PT0996/2020	Europe / Portugal	2020-03-22	EPI_ISL_511544	20B	GR	B.1.1
Portugal/PT0997/2020	Europe / Portugal	2020-03-22	EPI_ISL_511545	20B	GR	B.1.1
Portugal/PT0998/2020	Europe / Portugal	2020-03-22	EPI_ISL_511546	20A	G	B.1
Portugal/PT1000/2020	Europe / Portugal	2020-03-22	EPI_ISL_511548	20B	GR	B.1.1
Portugal/PT1001/2020	Europe / Portugal	2020-03-22	EPI_ISL_511549	20B	GR	B.1.1
Portugal/PT1173/2020	Europe / Portugal	2020-03-22	EPI_ISL_511719	20B	GR	B.1.1
Portugal/PT1174/2020	Europe / Portugal	2020-03-22	EPI_ISL_511720	20A	G	B.1.5
Portugal/PT0092/2020	Europe / Portugal	2020-03-23	EPI_ISL_421495	20A	G	B.1.5
Portugal/PT0110/2020	Europe / Portugal	2020-03-23	EPI_ISL_453826	20A	G	B.1.5
Portugal/PT0124/2020	Europe / Portugal	2020-03-23	EPI_ISL_453840	19B	S	A.5
Portugal/PT0128/2020	Europe / Portugal	2020-03-23	EPI_ISL_453844	19B	S	A.5
Portugal/PT0129/2020	Europe / Portugal	2020-03-23	EPI_ISL_453845	19B	S	A.5
Portugal/PT0130/2020	Europe / Portugal	2020-03-23	EPI_ISL_453846	19B	S	A.5
Portugal/PT0413/2020	Europe / Portugal	2020-03-23	EPI_ISL_454137	20B	GR	B.1.1
Portugal/PT0414/2020	Europe / Portugal	2020-03-23	EPI_ISL_454138	19A	O	B
Portugal/PT0415/2020	Europe / Portugal	2020-03-23	EPI_ISL_454139	20B	GR	B.1.1
Portugal/PT0416/2020	Europe / Portugal	2020-03-23	EPI_ISL_454140	20A	G	B.1
Portugal/PT0440/2020	Europe / Portugal	2020-03-23	EPI_ISL_454164	20A	G	B.1
Portugal/PT0441/2020	Europe / Portugal	2020-03-23	EPI_ISL_454165	20A	G	B
Portugal/PT0442/2020	Europe / Portugal	2020-03-23	EPI_ISL_454166	20A	G	B.1
Portugal/PT0443/2020	Europe / Portugal	2020-03-23	EPI_ISL_454167	20A	G	B.1
Portugal/PT0521/2020	Europe / Portugal	2020-03-23	EPI_ISL_454245	20B	GR	B.1.1
Portugal/PT0522/2020	Europe / Portugal	2020-03-23	EPI_ISL_454246	20B	GR	B.1.1
Portugal/PT0523/2020	Europe / Portugal	2020-03-23	EPI_ISL_454247	20B	GR	B.1.1
Portugal/PT0524/2020	Europe / Portugal	2020-03-23	EPI_ISL_454248	20B	GR	B.1.1
Portugal/PT0525/2020	Europe / Portugal	2020-03-23	EPI_ISL_454249	20B	GR	B.1.1
Portugal/PT0664/2020	Europe / Portugal	2020-03-23	EPI_ISL_510923	20A	G	B.1.5
Portugal/PT0708/2020	Europe / Portugal	2020-03-23	EPI_ISL_510967	19A	L	B.23
Portugal/PT0709/2020	Europe / Portugal	2020-03-23	EPI_ISL_510968	20B	GR	B.1.1
Portugal/PT0710/2020	Europe / Portugal	2020-03-23	EPI_ISL_510969	20A	G	B.1
Portugal/PT0750/2020	Europe / Portugal	2020-03-23	EPI_ISL_511009	20A	G	B.1
Portugal/PT0751/2020	Europe / Portugal	2020-03-23	EPI_ISL_511010	20A	G	B.1
Portugal/PT0752/2020	Europe / Portugal	2020-03-23	EPI_ISL_511011	20A	G	B.1
Portugal/PT0753/2020	Europe / Portugal	2020-03-23	EPI_ISL_511012	20A	G	B.1
Portugal/PT0754/2020	Europe / Portugal	2020-03-23	EPI_ISL_511013	20A	G	B.1
Portugal/PT0755/2020	Europe / Portugal	2020-03-23	EPI_ISL_511014	20A	G	B.1
Portugal/PT0756/2020	Europe / Portugal	2020-03-23	EPI_ISL_511015	20A	G	B.1
Portugal/PT0757/2020	Europe / Portugal	2020-03-23	EPI_ISL_511016	20A	GH	B.1
Portugal/PT0929/2020	Europe / Portugal	2020-03-23	EPI_ISL_511186	20B	GR	B.1.1
Portugal/PT0986/2020	Europe / Portugal	2020-03-23	EPI_ISL_511534	20B	GR	B.1.1
Portugal/PT0987/2020	Europe / Portugal	2020-03-23	EPI_ISL_511535	20B	GR	B.1.1
Portugal/PT0988/2020	Europe / Portugal	2020-03-23	EPI_ISL_511536	20B	GR	B.1.1
Portugal/PT0989/2020	Europe / Portugal	2020-03-23	EPI_ISL_511537	20B	GR	B.1.1
Portugal/PT0990/2020	Europe / Portugal	2020-03-23	EPI_ISL_511538	20B	GR	B.1.1
Portugal/PT0991/2020	Europe / Portugal	2020-03-23	EPI_ISL_511539	20B	GR	B.1.1
Portugal/PT1022/2020	Europe / Portugal	2020-03-23	EPI_ISL_511569	20A	G	B.1.91
Portugal/PT0659a/2020	Europe / Portugal	2020-03-23	EPI_ISL_511483	20A	G	B.1.91
Portugal/PT1024/2020	Europe / Portugal	2020-03-23	EPI_ISL_511571	20B	GR	B.1.1
Portugal/PT0657a/2020	Europe / Portugal	2020-03-23	EPI_ISL_511482	20A	G	B.1.91
Portugal/PT1175/2020	Europe / Portugal	2020-03-23	EPI_ISL_511721	20A	G	B.1.5
Portugal/PT1176/2020	Europe / Portugal	2020-03-23	EPI_ISL_511722	20B	GR	B.1.1
Portugal/PT1277/2020	Europe / Portugal	2020-03-23	EPI_ISL_511238	20B	GR	B.1.1
Portugal/PT1278/2020	Europe / Portugal	2020-03-23	EPI_ISL_511239	19A	V	B.2.1
Portugal/PT1279/2020	Europe / Portugal	2020-03-23	EPI_ISL_511240	19B	S	A.2
Portugal/PT1280/2020	Europe / Portugal	2020-03-23	EPI_ISL_511241	20A	G	B.1.135
Portugal/PT1281/2020	Europe / Portugal	2020-03-23	EPI_ISL_511242	20B	GR	B.1.1
Portugal/PT1282/2020	Europe / Portugal	2020-03-23	EPI_ISL_511243	20A	G	B.1
Portugal/PT1408/2020	Europe / Portugal	2020-03-23	EPI_ISL_511367	20B	GR	B.1.1
Portugal/PT0093/2020	Europe / Portugal	2020-03-24	EPI_ISL_421496	20B	GR	B.1.1
Portugal/PT0094/2020	Europe / Portugal	2020-03-24	EPI_ISL_421497	20B	GR	B.1.1
Portugal/PT0095/2020	Europe / Portugal	2020-03-24	EPI_ISL_421498	20B	GR	B.1.1
Portugal/PT0096/2020	Europe / Portugal	2020-03-24	EPI_ISL_421499	20B	GR	B.1.1
Portugal/PT0097/2020	Europe / Portugal	2020-03-24	EPI_ISL_453813	20B	GR	B.1.1
Portugal/PT0098/2020	Europe / Portugal	2020-03-24	EPI_ISL_453814	20C	GH	B.1
Portugal/PT0099/2020	Europe / Portugal	2020-03-24	EPI_ISL_453815	20A	GH	B.1
Portugal/PT0100/2020	Europe / Portugal	2020-03-24	EPI_ISL_453816	19B	S	A.2
Portugal/PT0101/2020	Europe / Portugal	2020-03-24	EPI_ISL_453817	20B	GR	B.1.1
Portugal/PT0102/2020	Europe / Portugal	2020-03-24	EPI_ISL_453818	20B	GR	B.1.1
Portugal/PT0127/2020	Europe / Portugal	2020-03-24	EPI_ISL_453843	20A	GH	B.1
Portugal/PT0149/2020	Europe / Portugal	2020-03-24	EPI_ISL_453865	20C	GH	B.1
Portugal/PT0417/2020	Europe / Portugal	2020-03-24	EPI_ISL_454141	20B	GR	B.1.1
Portugal/PT0418/2020	Europe / Portugal	2020-03-24	EPI_ISL_454142	20B	GR	B.1.1
Portugal/PT0577/2020	Europe / Portugal	2020-03-24	EPI_ISL_454300	20A	G	B.1.5
Portugal/PT0578/2020	Europe / Portugal	2020-03-24	EPI_ISL_454301	20A	G	B.1.5
Portugal/PT0579/2020	Europe / Portugal	2020-03-24	EPI_ISL_454302	20A	G	B.1.5
Portugal/PT0620/2020	Europe / Portugal	2020-03-24	EPI_ISL_454343	20A	G	B.1.91
Portugal/PT0630/2020	Europe / Portugal	2020-03-24	EPI_ISL_510891	20A	G	B.1.91
Portugal/PT0631/2020	Europe / Portugal	2020-03-24	EPI_ISL_510892	20A	G	B.1.91
Portugal/PT0632/2020	Europe / Portugal	2020-03-24	EPI_ISL_510893	20B	GR	B.1.1
Portugal/PT0665/2020	Europe / Portugal	2020-03-24	EPI_ISL_510924	19A	L	B
Portugal/PT0669/2020	Europe / Portugal	2020-03-24	EPI_ISL_510928	20B	GR	B.1.1
Portugal/PT0676/2020	Europe / Portugal	2020-03-24	EPI_ISL_510935	20A	G	B.1.5
Portugal/PT0677/2020	Europe / Portugal	2020-03-24	EPI_ISL_510936	20B	GR	B.1.1
Portugal/PT0711/2020	Europe / Portugal	2020-03-24	EPI_ISL_510970	20A	G	B.1.91
Portugal/PT0712/2020	Europe / Portugal	2020-03-24	EPI_ISL_510971	20A	GH	B.1
Portugal/PT0713/2020	Europe / Portugal	2020-03-24	EPI_ISL_510972	20B	GR	B.1.1
Portugal/PT0714/2020	Europe / Portugal	2020-03-24	EPI_ISL_510973	19A	L	B
Portugal/PT0715/2020	Europe / Portugal	2020-03-24	EPI_ISL_510974	19A	L	B.23
Portugal/PT0716/2020	Europe / Portugal	2020-03-24	EPI_ISL_510975	19A	L	B.23
Portugal/PT0758a/2020	Europe / Portugal	2020-03-24	EPI_ISL_511017	20A	GH	B.1
Portugal/PT0759/2020	Europe / Portugal	2020-03-24	EPI_ISL_511018	20A	G	B.1
Portugal/PT0760/2020	Europe / Portugal	2020-03-24	EPI_ISL_511019	20A	G	B.1
Portugal/PT0761/2020	Europe / Portugal	2020-03-24	EPI_ISL_511020	19B	S	A.2
Portugal/PT0762/2020	Europe / Portugal	2020-03-24	EPI_ISL_511021	20A	G	B.1
Portugal/PT0763/2020	Europe / Portugal	2020-03-24	EPI_ISL_511022	19A	V	B.2
Portugal/PT0961/2020	Europe / Portugal	2020-03-24	EPI_ISL_511510	20A	GH	B.1
Portugal/PT0962/2020	Europe / Portugal	2020-03-24	EPI_ISL_511511	19A	V	B.2.1
Portugal/PT1002/2020	Europe / Portugal	2020-03-24	EPI_ISL_511550	20B	GR	B.1.1
Portugal/PT1003/2020	Europe / Portugal	2020-03-24	EPI_ISL_582517	20B	GR	B.1.1
Portugal/PT1023/2020	Europe / Portugal	2020-03-24	EPI_ISL_511570	20B	GR	B.1.1
Portugal/PT1026/2020	Europe / Portugal	2020-03-24	EPI_ISL_511573	20B	GR	B.1.1
Portugal/PT1027/2020	Europe / Portugal	2020-03-24	EPI_ISL_511574	20A	GH	B.1
Portugal/PT1028/2020	Europe / Portugal	2020-03-24	EPI_ISL_511575	20B	GR	B.1.1
Portugal/PT1177/2020	Europe / Portugal	2020-03-24	EPI_ISL_511723	19B	S	A.2
Portugal/PT1178/2020	Europe / Portugal	2020-03-24	EPI_ISL_511724	20B	GR	B.1.1
Portugal/PT1179/2020	Europe / Portugal	2020-03-24	EPI_ISL_582519	20A	G	B.1
Portugal/PT1180/2020	Europe / Portugal	2020-03-24	EPI_ISL_511725	20B	GR	B.1.1
Portugal/PT1219/2020	Europe / Portugal	2020-03-24	EPI_ISL_511762	19A	V	B.2.1
Portugal/PT1283/2020	Europe / Portugal	2020-03-24	EPI_ISL_511244	19A	V	B.2.1
Portugal/PT1284/2020	Europe / Portugal	2020-03-24	EPI_ISL_511245	19A	V	B.2.1
Portugal/PT1285/2020	Europe / Portugal	2020-03-24	EPI_ISL_511246	20A	G	B.1.5
Portugal/PT1286/2020	Europe / Portugal	2020-03-24	EPI_ISL_511247	20B	GR	B.1.1
Portugal/PT1287/2020	Europe / Portugal	2020-03-24	EPI_ISL_511248	20B	GR	B.1.1
Portugal/PT1288/2020	Europe / Portugal	2020-03-24	EPI_ISL_511249	20B	GR	B.1.1
Portugal/PT1289/2020	Europe / Portugal	2020-03-24	EPI_ISL_511250	20B	GR	B.1.1
Portugal/PT1290/2020	Europe / Portugal	2020-03-24	EPI_ISL_511251	19B	S	A.2
Portugal/PT1291/2020	Europe / Portugal	2020-03-24	EPI_ISL_511252	19A	V	B.2
Portugal/PT1292/2020	Europe / Portugal	2020-03-24	EPI_ISL_511253	19A	V	B.2
Portugal/PT1293/2020	Europe / Portugal	2020-03-24	EPI_ISL_511254	20B	GR	B.1.1
Portugal/PT1294/2020	Europe / Portugal	2020-03-24	EPI_ISL_511255	19A	V	B.2
Portugal/PT1295/2020	Europe / Portugal	2020-03-24	EPI_ISL_582522	19A	V	B.2
Portugal/PT1296/2020	Europe / Portugal	2020-03-24	EPI_ISL_511256	19A	V	B.2
Portugal/PT1297/2020	Europe / Portugal	2020-03-24	EPI_ISL_582523	19A	V	B.2
Portugal/PT1347/2020	Europe / Portugal	2020-03-24	EPI_ISL_511306	20A	G	B.1.78
Portugal/PT1359/2020	Europe / Portugal	2020-03-24	EPI_ISL_511318	20B	GR	B.1.1
Portugal/PT1360/2020	Europe / Portugal	2020-03-24	EPI_ISL_511319	20B	GR	B.1.1
Portugal/PT1361/2020	Europe / Portugal	2020-03-24	EPI_ISL_511320	20C	GH	B.1
Portugal/PT1362/2020	Europe / Portugal	2020-03-24	EPI_ISL_511321	20B	GR	B.1.83
Portugal/PT1363/2020	Europe / Portugal	2020-03-24	EPI_ISL_511322	20B	GR	B.1.1
Portugal/PT1364/2020	Europe / Portugal	2020-03-24	EPI_ISL_511323	20B	GR	B.1.1
Portugal/PT1365/2020	Europe / Portugal	2020-03-24	EPI_ISL_511324	20A	G	B.1.91
Portugal/PT1366/2020	Europe / Portugal	2020-03-24	EPI_ISL_511325	20B	GR	B.1.1
Portugal/PT1367/2020	Europe / Portugal	2020-03-24	EPI_ISL_511326	20A	G	B.1.91
Portugal/PT1368/2020	Europe / Portugal	2020-03-24	EPI_ISL_511327	20B	GR	B.1.1
Portugal/PT1369/2020	Europe / Portugal	2020-03-24	EPI_ISL_511328	20B	GR	B.1.1
Portugal/PT1404/2020	Europe / Portugal	2020-03-24	EPI_ISL_511363	20B	GR	B.1.1
Portugal/PT1409/2020	Europe / Portugal	2020-03-24	EPI_ISL_511368	19A	V	B.2.1
Portugal/PT1431/2020	Europe / Portugal	2020-03-24	EPI_ISL_511390	20B	GR	B.1.1
Portugal/PT1433/2020	Europe / Portugal	2020-03-24	EPI_ISL_511392	20B	GR	B.1.1
Portugal/PT1434/2020	Europe / Portugal	2020-03-24	EPI_ISL_511393	20B	GR	B.1.1
Portugal/PT1441/2020	Europe / Portugal	2020-03-24	EPI_ISL_511400	20B	GR	B.1.1
Portugal/PT1443/2020	Europe / Portugal	2020-03-24	EPI_ISL_511402	20B	GR	B.1.1
Portugal/PT1466/2020	Europe / Portugal	2020-03-24	EPI_ISL_511425	20B	GR	B.1.1
Portugal/PT0111/2020	Europe / Portugal	2020-03-25	EPI_ISL_453827	20B	GR	B.1.1
Portugal/PT0112/2020	Europe / Portugal	2020-03-25	EPI_ISL_453828	20B	GR	B.1.1
Portugal/PT0113/2020	Europe / Portugal	2020-03-25	EPI_ISL_453829	20A	G	B.1.5
Portugal/PT0114/2020	Europe / Portugal	2020-03-25	EPI_ISL_453830	20B	GR	B.1.1
Portugal/PT0115/2020	Europe / Portugal	2020-03-25	EPI_ISL_453831	20A	G	B.1.5
Portugal/PT0116/2020	Europe / Portugal	2020-03-25	EPI_ISL_453832	20A	G	B.1.5
Portugal/PT0117/2020	Europe / Portugal	2020-03-25	EPI_ISL_453833	20A	G	B.1
Portugal/PT0118/2020	Europe / Portugal	2020-03-25	EPI_ISL_453834	20B	GR	B.1.1
Portugal/PT0119/2020	Europe / Portugal	2020-03-25	EPI_ISL_453835	19B	S	A.2.2
Portugal/PT0120/2020	Europe / Portugal	2020-03-25	EPI_ISL_453836	19B	S	A.2.2
Portugal/PT0123/2020	Europe / Portugal	2020-03-25	EPI_ISL_453839	20A	G	B.1
Portugal/PT0125/2020	Europe / Portugal	2020-03-25	EPI_ISL_453841	20A	G	B.1
Portugal/PT0131/2020	Europe / Portugal	2020-03-25	EPI_ISL_453847	19B	S	A.5
Portugal/PT0132/2020	Europe / Portugal	2020-03-25	EPI_ISL_453848	19B	S	A.5
Portugal/PT0151/2020	Europe / Portugal	2020-03-25	EPI_ISL_453867	19A	O	B.2.1
Portugal/PT0419/2020	Europe / Portugal	2020-03-25	EPI_ISL_454143	20C	GH	B.1
Portugal/PT0420/2020	Europe / Portugal	2020-03-25	EPI_ISL_454144	20C	GH	B.1
Portugal/PT0478/2020	Europe / Portugal	2020-03-25	EPI_ISL_454202	20B	GR	B.1.1
Portugal/PT0479/2020	Europe / Portugal	2020-03-25	EPI_ISL_454203	20B	GR	B.1.1
Portugal/PT0580/2020	Europe / Portugal	2020-03-25	EPI_ISL_454303	20B	GR	B.1.1
Portugal/PT0621/2020	Europe / Portugal	2020-03-25	EPI_ISL_454344	20B	GR	B.1.1
Portugal/PT0633/2020	Europe / Portugal	2020-03-25	EPI_ISL_510894	20A	G	B.1.91
Portugal/PT0634/2020	Europe / Portugal	2020-03-25	EPI_ISL_510895	20A	G	B.1.91
Portugal/PT0635/2020	Europe / Portugal	2020-03-25	EPI_ISL_510896	20B	GR	B.1.1
Portugal/PT0652/2020	Europe / Portugal	2020-03-25	EPI_ISL_510913	20B	GR	B.1.1
Portugal/PT0653/2020	Europe / Portugal	2020-03-25	EPI_ISL_510914	20B	GR	B.1.1
Portugal/PT0673/2020	Europe / Portugal	2020-03-25	EPI_ISL_510932	20B	GR	B.1.1
Portugal/PT0678/2020	Europe / Portugal	2020-03-25	EPI_ISL_510937	20A	G	B.1.5
Portugal/PT0679/2020	Europe / Portugal	2020-03-25	EPI_ISL_510938	20B	GR	B.1.1
Portugal/PT0680/2020	Europe / Portugal	2020-03-25	EPI_ISL_510939	20B	GR	B.1.1
Portugal/PT0682/2020	Europe / Portugal	2020-03-25	EPI_ISL_510941	20B	GR	B.1.1
Portugal/PT0717/2020	Europe / Portugal	2020-03-25	EPI_ISL_510976	20B	GR	B.1.1
Portugal/PT0718/2020	Europe / Portugal	2020-03-25	EPI_ISL_510977	20A	GH	B.1
Portugal/PT0719/2020	Europe / Portugal	2020-03-25	EPI_ISL_510978	20B	GR	B.1.1
Portugal/PT0764/2020	Europe / Portugal	2020-03-25	EPI_ISL_511023	20A	G	B.1
Portugal/PT0765/2020	Europe / Portugal	2020-03-25	EPI_ISL_511024	19A	O	B
Portugal/PT0766/2020	Europe / Portugal	2020-03-25	EPI_ISL_511025	20A	G	B.1
Portugal/PT0930/2020	Europe / Portugal	2020-03-25	EPI_ISL_511187	20B	GR	B.1.1
Portugal/PT0931/2020	Europe / Portugal	2020-03-25	EPI_ISL_511188	20B	GR	B.1.1
Portugal/PT0964/2020	Europe / Portugal	2020-03-25	EPI_ISL_511513	20B	GR	B.1.1
Portugal/PT0965/2020	Europe / Portugal	2020-03-25	EPI_ISL_511514	20B	GR	B.1.1
Portugal/PT0966/2020	Europe / Portugal	2020-03-25	EPI_ISL_511515	20A	G	B.1.91
Portugal/PT1004/2020	Europe / Portugal	2020-03-25	EPI_ISL_511551	20B	GR	B.1.1
Portugal/PT1017/2020	Europe / Portugal	2020-03-25	EPI_ISL_511564	20A	G	B.1.91
Portugal/PT1124/2020	Europe / Portugal	2020-03-25	EPI_ISL_511671	20B	GR	B.1.1
Portugal/PT1181/2020	Europe / Portugal	2020-03-25	EPI_ISL_511726	19A	V	B.2.1
Portugal/PT1182/2020	Europe / Portugal	2020-03-25	EPI_ISL_511727	19B	S	A
Portugal/PT1183/2020	Europe / Portugal	2020-03-25	EPI_ISL_511728	20C	GH	B.1
Portugal/PT1184/2020	Europe / Portugal	2020-03-25	EPI_ISL_511729	20B	GR	B.1.1
Portugal/PT1185/2020	Europe / Portugal	2020-03-25	EPI_ISL_511730	20B	GR	B.1.1
Portugal/PT1186/2020	Europe / Portugal	2020-03-25	EPI_ISL_511731	20B	GR	B.1.1
Portugal/PT1227/2020	Europe / Portugal	2020-03-25	EPI_ISL_511770	20B	GR	B.1.1
Portugal/PT1346/2020	Europe / Portugal	2020-03-25	EPI_ISL_511305	20A	G	B.1.91
Portugal/PT1349/2020	Europe / Portugal	2020-03-25	EPI_ISL_511308	20A	G	B.1.91
Portugal/PT1350/2020	Europe / Portugal	2020-03-25	EPI_ISL_511309	20B	GR	B.1.78
Portugal/PT1351/2020	Europe / Portugal	2020-03-25	EPI_ISL_511310	20B	GR	B.1.1
Portugal/PT1352/2020	Europe / Portugal	2020-03-25	EPI_ISL_511311	20B	GR	B.1.1
Portugal/PT1353/2020	Europe / Portugal	2020-03-25	EPI_ISL_511312	20A	G	B.1.91
Portugal/PT1354/2020	Europe / Portugal	2020-03-25	EPI_ISL_511313	20A	G	B.1.91
Portugal/PT1355/2020	Europe / Portugal	2020-03-25	EPI_ISL_511314	20B	GR	B.1.1
Portugal/PT1356/2020	Europe / Portugal	2020-03-25	EPI_ISL_511315	20A	G	B.1.91
Portugal/PT1357/2020	Europe / Portugal	2020-03-25	EPI_ISL_511316	20A	G	B.1.5
Portugal/PT1358/2020	Europe / Portugal	2020-03-25	EPI_ISL_511317	20A	G	B.1
Portugal/PT1371/2020	Europe / Portugal	2020-03-25	EPI_ISL_511330	20A	G	B.1.8
Portugal/PT1372/2020	Europe / Portugal	2020-03-25	EPI_ISL_511331	20B	GR	B.1.1
Portugal/PT1373/2020	Europe / Portugal	2020-03-25	EPI_ISL_511332	20B	GR	B.1.1.20
Portugal/PT1374/2020	Europe / Portugal	2020-03-25	EPI_ISL_511333	19A	V	B.2.1
Portugal/PT1375/2020	Europe / Portugal	2020-03-25	EPI_ISL_511334	19A	V	B.2.1
Portugal/PT1407/2020	Europe / Portugal	2020-03-25	EPI_ISL_511366	20B	GR	B.1.1
Portugal/PT1410/2020	Europe / Portugal	2020-03-25	EPI_ISL_511369	20B	GR	B.1.1
Portugal/PT1412/2020	Europe / Portugal	2020-03-25	EPI_ISL_511371	20A	G	B.1.91
Portugal/PT1419/2020	Europe / Portugal	2020-03-25	EPI_ISL_511378	20B	GR	B.1.1
Portugal/PT1427/2020	Europe / Portugal	2020-03-25	EPI_ISL_511386	20B	GR	B.1.1
Portugal/PT1442/2020	Europe / Portugal	2020-03-25	EPI_ISL_511401	20B	GR	B.1.1
Portugal/PT1444/2020	Europe / Portugal	2020-03-25	EPI_ISL_511403	20B	GR	B.1.1
Portugal/PT0121/2020	Europe / Portugal	2020-03-26	EPI_ISL_453837	20A	G	B.1.5
Portugal/PT0122/2020	Europe / Portugal	2020-03-26	EPI_ISL_453838	20A	G	B.1
Portugal/PT0126/2020	Europe / Portugal	2020-03-26	EPI_ISL_453842	20A	G	B.1
Portugal/PT0133/2020	Europe / Portugal	2020-03-26	EPI_ISL_453849	20A	G	B.1
Portugal/PT0134/2020	Europe / Portugal	2020-03-26	EPI_ISL_453850	20A	G	B.1
Portugal/PT0135/2020	Europe / Portugal	2020-03-26	EPI_ISL_453851	20A	G	B.1
Portugal/PT0136/2020	Europe / Portugal	2020-03-26	EPI_ISL_453852	20A	G	B.1.5
Portugal/PT0137/2020	Europe / Portugal	2020-03-26	EPI_ISL_453853	19A	V	B.2.1
Portugal/PT0216/2020	Europe / Portugal	2020-03-26	EPI_ISL_453930	20A	G	B.1
Portugal/PT0444/2020	Europe / Portugal	2020-03-26	EPI_ISL_454168	20C	GH	B.1
Portugal/PT0445/2020	Europe / Portugal	2020-03-26	EPI_ISL_454169	20A	G	B.1.5
Portugal/PT0564/2020	Europe / Portugal	2020-03-26	EPI_ISL_454287	20A	G	B.1.5
Portugal/PT0565/2020	Europe / Portugal	2020-03-26	EPI_ISL_454288	19A	V	B.2.1
Portugal/PT0571/2020	Europe / Portugal	2020-03-26	EPI_ISL_454294	20B	GR	B.1.1
Portugal/PT0572/2020	Europe / Portugal	2020-03-26	EPI_ISL_454295	20B	GR	B.1.1
Portugal/PT0582/2020	Europe / Portugal	2020-03-26	EPI_ISL_454305	20C	GH	B.1
Portugal/PT0603/2020	Europe / Portugal	2020-03-26	EPI_ISL_454326	20B	GR	B.1.1
Portugal/PT0622/2020	Europe / Portugal	2020-03-26	EPI_ISL_454345	20B	GR	B.1.1
Portugal/PT0623/2020	Europe / Portugal	2020-03-26	EPI_ISL_454346	20A	G	B.1.91
Portugal/PT0624/2020	Europe / Portugal	2020-03-26	EPI_ISL_454347	20B	GR	B.1.1
Portugal/PT0654/2020	Europe / Portugal	2020-03-26	EPI_ISL_510915	20A	G	B.1.91
Portugal/PT0666/2020	Europe / Portugal	2020-03-26	EPI_ISL_510925	20C	GH	B.1
Portugal/PT0720/2020	Europe / Portugal	2020-03-26	EPI_ISL_510979	19A	L	B.23
Portugal/PT0721/2020	Europe / Portugal	2020-03-26	EPI_ISL_510980	20B	GR	B.1.1
Portugal/PT0768/2020	Europe / Portugal	2020-03-26	EPI_ISL_511027	20A	G	B.1
Portugal/PT0897/2020	Europe / Portugal	2020-03-26	EPI_ISL_511154	20B	GR	B.1.1
Portugal/PT0932/2020	Europe / Portugal	2020-03-26	EPI_ISL_511484	20A	G	B.1.5
Portugal/PT0960/2020	Europe / Portugal	2020-03-26	EPI_ISL_511509	20A	G	B.1
Portugal/PT0963/2020	Europe / Portugal	2020-03-26	EPI_ISL_511512	20B	G	B.1.1.1
Portugal/PT1005/2020	Europe / Portugal	2020-03-26	EPI_ISL_511552	20A	G	B.1.91
Portugal/PT1012/2020	Europe / Portugal	2020-03-26	EPI_ISL_511559	20B	GR	B.1.1
Portugal/PT1013/2020	Europe / Portugal	2020-03-26	EPI_ISL_511560	20A	G	B.1.91
Portugal/PT1014/2020	Europe / Portugal	2020-03-26	EPI_ISL_511561	20A	G	B.1.91
Portugal/PT1015/2020	Europe / Portugal	2020-03-26	EPI_ISL_511562	20A	G	B.1.91
Portugal/PT1016/2020	Europe / Portugal	2020-03-26	EPI_ISL_511563	20B	GR	B.1.1
Portugal/PT1018/2020	Europe / Portugal	2020-03-26	EPI_ISL_511565	20B	GR	B.1.1
Portugal/PT1019/2020	Europe / Portugal	2020-03-26	EPI_ISL_511566	20B	GR	B.1.1
Portugal/PT1020/2020	Europe / Portugal	2020-03-26	EPI_ISL_511567	20A	G	B.1.91
Portugal/PT1021/2020	Europe / Portugal	2020-03-26	EPI_ISL_511568	20B	GR	B.1.1
Portugal/PT1025/2020	Europe / Portugal	2020-03-26	EPI_ISL_511572	20B	GR	B.1.1
Portugal/PT1029/2020	Europe / Portugal	2020-03-26	EPI_ISL_511576	20B	GR	B.1.1
Portugal/PT1034/2020	Europe / Portugal	2020-03-26	EPI_ISL_511581	20B	GR	B.1.1
Portugal/PT1035/2020	Europe / Portugal	2020-03-26	EPI_ISL_511582	20B	GR	B.1.1
Portugal/PT1036/2020	Europe / Portugal	2020-03-26	EPI_ISL_511583	20B	GR	B.1.1
Portugal/PT1037/2020	Europe / Portugal	2020-03-26	EPI_ISL_511584	20A	GH	B.1
Portugal/PT1125/2020	Europe / Portugal	2020-03-26	EPI_ISL_511672	19A	V	B.2
Portugal/PT1126/2020	Europe / Portugal	2020-03-26	EPI_ISL_511673	20A	G	B.1
Portugal/PT1187/2020	Europe / Portugal	2020-03-26	EPI_ISL_511732	20B	GR	B.1.1
Portugal/PT1188/2020	Europe / Portugal	2020-03-26	EPI_ISL_511733	20A	G	B.1.5
Portugal/PT1208/2020	Europe / Portugal	2020-03-26	EPI_ISL_511751	20B	GR	B.1.1
Portugal/PT1209/2020	Europe / Portugal	2020-03-26	EPI_ISL_511752	20B	GR	B.1.1
Portugal/PT1210/2020	Europe / Portugal	2020-03-26	EPI_ISL_511753	20A	G	B.1.91
Portugal/PT1211/2020	Europe / Portugal	2020-03-26	EPI_ISL_511754	20A	G	B.1
Portugal/PT1212/2020	Europe / Portugal	2020-03-26	EPI_ISL_511755	20A	G	B.1.91
Portugal/PT1213/2020	Europe / Portugal	2020-03-26	EPI_ISL_511756	20A	G	B.1.91
Portugal/PT1214/2020	Europe / Portugal	2020-03-26	EPI_ISL_511757	20A	G	B.1.91
Portugal/PT1215/2020	Europe / Portugal	2020-03-26	EPI_ISL_511758	20A	G	B.1.91
Portugal/PT1376/2020	Europe / Portugal	2020-03-26	EPI_ISL_511335	20B	GR	B.1.1
Portugal/PT1377/2020	Europe / Portugal	2020-03-26	EPI_ISL_511336	20B	GR	B.1.1
Portugal/PT1378/2020	Europe / Portugal	2020-03-26	EPI_ISL_511337	20B	GR	B.1.1
Portugal/PT1379/2020	Europe / Portugal	2020-03-26	EPI_ISL_511338	20C	GH	B.1
Portugal/PT1380/2020	Europe / Portugal	2020-03-26	EPI_ISL_511339	20C	GH	B.1
Portugal/PT1405/2020	Europe / Portugal	2020-03-26	EPI_ISL_511364	20A	G	B.1.91
Portugal/PT1414/2020	Europe / Portugal	2020-03-26	EPI_ISL_511373	20B	GR	B.1.1
Portugal/PT1418/2020	Europe / Portugal	2020-03-26	EPI_ISL_511377	20B	GR	B.1.1
Portugal/PT1420/2020	Europe / Portugal	2020-03-26	EPI_ISL_511379	20B	GR	B.1.1
Portugal/PT1421/2020	Europe / Portugal	2020-03-26	EPI_ISL_511380	20B	GR	B.1.1
Portugal/PT1422/2020	Europe / Portugal	2020-03-26	EPI_ISL_511381	20B	GR	B.1.1
Portugal/PT1432/2020	Europe / Portugal	2020-03-26	EPI_ISL_511391	20B	GR	B.1.1
Portugal/PT1435/2020	Europe / Portugal	2020-03-26	EPI_ISL_511394	20B	GR	B.1.1
Portugal/PT1437/2020	Europe / Portugal	2020-03-26	EPI_ISL_511396	20A	GH	B.1
Portugal/PT1446/2020	Europe / Portugal	2020-03-26	EPI_ISL_511405	20B	GR	B.1.1
Portugal/PT1449/2020	Europe / Portugal	2020-03-26	EPI_ISL_511408	20A	G	B.1.91
Portugal/PT1451/2020	Europe / Portugal	2020-03-26	EPI_ISL_511410	20B	GR	B.1.1
Portugal/PT1452/2020	Europe / Portugal	2020-03-26	EPI_ISL_511411	20B	GR	B.1.1
Portugal/PT1454/2020	Europe / Portugal	2020-03-26	EPI_ISL_511413	20B	GR	B.1.1
Portugal/PT1457/2020	Europe / Portugal	2020-03-26	EPI_ISL_511416	20B	GR	B.1.1
Portugal/PT1459/2020	Europe / Portugal	2020-03-26	EPI_ISL_511418	20A	G	B.1.91
Portugal/PT1471/2020	Europe / Portugal	2020-03-26	EPI_ISL_511430	20A	G	B.1.91
Portugal/PT1484/2020	Europe / Portugal	2020-03-26	EPI_ISL_511443	20A	G	B.1.91
Portugal/PT0138/2020	Europe / Portugal	2020-03-27	EPI_ISL_453854	20B	GR	B.1.1
Portugal/PT0139/2020	Europe / Portugal	2020-03-27	EPI_ISL_453855	20B	GR	B.1.1
Portugal/PT0140/2020	Europe / Portugal	2020-03-27	EPI_ISL_453856	20A	G	B.1
Portugal/PT0141/2020	Europe / Portugal	2020-03-27	EPI_ISL_453857	20B	GR	B.1.1
Portugal/PT0142/2020	Europe / Portugal	2020-03-27	EPI_ISL_453858	20A	G	B
Portugal/PT0143/2020	Europe / Portugal	2020-03-27	EPI_ISL_453859	20B	GR	B.1.1
Portugal/PT0144/2020	Europe / Portugal	2020-03-27	EPI_ISL_453860	20B	GR	B.1.1
Portugal/PT0145/2020	Europe / Portugal	2020-03-27	EPI_ISL_453861	20B	GR	B.1.1
Portugal/PT0146/2020	Europe / Portugal	2020-03-27	EPI_ISL_453862	20B	GR	B.1.1
Portugal/PT0147/2020	Europe / Portugal	2020-03-27	EPI_ISL_453863	20B	GR	B.1.1
Portugal/PT0154/2020	Europe / Portugal	2020-03-27	EPI_ISL_453870	19A	V	B.2.1
Portugal/PT0155/2020	Europe / Portugal	2020-03-27	EPI_ISL_453871	20B	GR	B.1.1
Portugal/PT0156/2020	Europe / Portugal	2020-03-27	EPI_ISL_453872	20A	G	B.1.91
Portugal/PT0157/2020	Europe / Portugal	2020-03-27	EPI_ISL_453873	20B	GR	B.1.1
Portugal/PT0158/2020	Europe / Portugal	2020-03-27	EPI_ISL_453874	20B	GR	B.1.1
Portugal/PT0159/2020	Europe / Portugal	2020-03-27	EPI_ISL_453875	20A	G	B.1.91
Portugal/PT0160/2020	Europe / Portugal	2020-03-27	EPI_ISL_453876	20A	G	B.1.91
Portugal/PT0204/2020	Europe / Portugal	2020-03-27	EPI_ISL_453918	20B	GR	B.1.71
Portugal/PT0205/2020	Europe / Portugal	2020-03-27	EPI_ISL_453919	20B	GR	B.1.1
Portugal/PT0446/2020	Europe / Portugal	2020-03-27	EPI_ISL_454170	20B	GR	B.1.1
Portugal/PT0447/2020	Europe / Portugal	2020-03-27	EPI_ISL_454171	20B	GR	B.1.1.1
Portugal/PT0480/2020	Europe / Portugal	2020-03-27	EPI_ISL_454204	20A	G	B.1
Portugal/PT0583/2020	Europe / Portugal	2020-03-27	EPI_ISL_454306	20B	GR	B.1.1
Portugal/PT0584/2020	Europe / Portugal	2020-03-27	EPI_ISL_454307	20C	GH	B.1
Portugal/PT0586/2020	Europe / Portugal	2020-03-27	EPI_ISL_454309	20B	GR	B.1.1
Portugal/PT0587/2020	Europe / Portugal	2020-03-27	EPI_ISL_454310	20B	GR	B.1.1
Portugal/PT0604/2020	Europe / Portugal	2020-03-27	EPI_ISL_454327	20A	G	B.1.91
Portugal/PT0625/2020	Europe / Portugal	2020-03-27	EPI_ISL_454348	20B	GR	B.1.1
Portugal/PT0667/2020	Europe / Portugal	2020-03-27	EPI_ISL_510926	20C	GH	B.1
Portugal/PT0683/2020	Europe / Portugal	2020-03-27	EPI_ISL_510942	20B	GR	B.1.1
Portugal/PT0684/2020	Europe / Portugal	2020-03-27	EPI_ISL_510943	20B	GR	B.1.1
Portugal/PT0722/2020	Europe / Portugal	2020-03-27	EPI_ISL_510981	20A	G	B.1
Portugal/PT0723/2020	Europe / Portugal	2020-03-27	EPI_ISL_510982	20B	GR	B.1.1
Portugal/PT0724/2020	Europe / Portugal	2020-03-27	EPI_ISL_510983	20A	GH	B.1
Portugal/PT0725/2020	Europe / Portugal	2020-03-27	EPI_ISL_510984	19A	L	B.23
Portugal/PT0726/2020	Europe / Portugal	2020-03-27	EPI_ISL_510985	19A	L	B.23
Portugal/PT0727/2020	Europe / Portugal	2020-03-27	EPI_ISL_510986	20A	G	B.1
Portugal/PT0728/2020	Europe / Portugal	2020-03-27	EPI_ISL_510987	19A	L	B.23
Portugal/PT0767/2020	Europe / Portugal	2020-03-27	EPI_ISL_511026	20A	G	B.1.5
Portugal/PT0848/2020	Europe / Portugal	2020-03-27	EPI_ISL_511107	20A	G	B.1.5
Portugal/PT0849/2020	Europe / Portugal	2020-03-27	EPI_ISL_511108	20A	G	B.1
Portugal/PT0850/2020	Europe / Portugal	2020-03-27	EPI_ISL_511109	20A	G	B.1
Portugal/PT0851/2020	Europe / Portugal	2020-03-27	EPI_ISL_511110	20A	G	B.1
Portugal/PT0852/2020	Europe / Portugal	2020-03-27	EPI_ISL_511111	20A	G	B.1
Portugal/PT0853/2020	Europe / Portugal	2020-03-27	EPI_ISL_511112	20A	G	B.1
Portugal/PT0854/2020	Europe / Portugal	2020-03-27	EPI_ISL_511113	20A	G	B.1
Portugal/PT0855/2020	Europe / Portugal	2020-03-27	EPI_ISL_511114	20A	G	B.1
Portugal/PT0856/2020	Europe / Portugal	2020-03-27	EPI_ISL_511115	20C	GH	B.1
Portugal/PT0857/2020	Europe / Portugal	2020-03-27	EPI_ISL_511116	20A	G	B.1
Portugal/PT0858/2020	Europe / Portugal	2020-03-27	EPI_ISL_511117	20A	G	B.1
Portugal/PT0859/2020	Europe / Portugal	2020-03-27	EPI_ISL_511118	19B	S	A.2
Portugal/PT0860/2020	Europe / Portugal	2020-03-27	EPI_ISL_511119	20A	G	B.1
Portugal/PT0862/2020	Europe / Portugal	2020-03-27	EPI_ISL_511121	20A	G	B.1
Portugal/PT0863/2020	Europe / Portugal	2020-03-27	EPI_ISL_511122	20A	G	B.1
Portugal/PT0864/2020	Europe / Portugal	2020-03-27	EPI_ISL_511123	20A	G	B.1
Portugal/PT0865/2020	Europe / Portugal	2020-03-27	EPI_ISL_511124	20A	G	B.1
Portugal/PT0866/2020	Europe / Portugal	2020-03-27	EPI_ISL_511125	20A	G	B.1
Portugal/PT0867/2020	Europe / Portugal	2020-03-27	EPI_ISL_511126	20A	G	B.1
Portugal/PT0868/2020	Europe / Portugal	2020-03-27	EPI_ISL_511127	20A	G	B.1
Portugal/PT0869/2020	Europe / Portugal	2020-03-27	EPI_ISL_511128	20A	G	B.1
Portugal/PT0870/2020	Europe / Portugal	2020-03-27	EPI_ISL_511129	20A	G	B.1
Portugal/PT0871/2020	Europe / Portugal	2020-03-27	EPI_ISL_511130	20A	G	B.1
Portugal/PT0872/2020	Europe / Portugal	2020-03-27	EPI_ISL_511131	20A	G	B.1
Portugal/PT0873/2020	Europe / Portugal	2020-03-27	EPI_ISL_511132	20A	G	B.1
Portugal/PT0874/2020	Europe / Portugal	2020-03-27	EPI_ISL_511133	20A	G	B.1
Portugal/PT0875/2020	Europe / Portugal	2020-03-27	EPI_ISL_511134	20A	G	B.1
Portugal/PT0876/2020	Europe / Portugal	2020-03-27	EPI_ISL_511135	20A	G	B.1
Portugal/PT0877/2020	Europe / Portugal	2020-03-27	EPI_ISL_511136	20C	GH	B.1
Portugal/PT0898/2020	Europe / Portugal	2020-03-27	EPI_ISL_511155	20B	GR	B.1.1
Portugal/PT0922/2020	Europe / Portugal	2020-03-27	EPI_ISL_511179	20B	GR	B.1.1
Portugal/PT0923/2020	Europe / Portugal	2020-03-27	EPI_ISL_511180	20A	G	B.1.91
Portugal/PT0933/2020	Europe / Portugal	2020-03-27	EPI_ISL_511485	20C	GH	B.1
Portugal/PT0934/2020	Europe / Portugal	2020-03-27	EPI_ISL_511486	19A	V	B.2
Portugal/PT0973/2020	Europe / Portugal	2020-03-27	EPI_ISL_511522	19B	S	A.2
Portugal/PT0974/2020	Europe / Portugal	2020-03-27	EPI_ISL_511523	20B	GR	B.1.1.33
Portugal/PT0975/2020	Europe / Portugal	2020-03-27	EPI_ISL_511524	20A	G	B.1
Portugal/PT0976/2020	Europe / Portugal	2020-03-27	EPI_ISL_511525	19A	V	B.2.1
Portugal/PT1006/2020	Europe / Portugal	2020-03-27	EPI_ISL_511553	20B	GR	B.1.1
Portugal/PT1007/2020	Europe / Portugal	2020-03-27	EPI_ISL_511554	20A	G	B.1.91
Portugal/PT1008/2020	Europe / Portugal	2020-03-27	EPI_ISL_511555	20B	GR	B.1.103
Portugal/PT1009/2020	Europe / Portugal	2020-03-27	EPI_ISL_511556	20A	G	B.1.91
Portugal/PT1010/2020	Europe / Portugal	2020-03-27	EPI_ISL_511557	20B	GR	B.1.1
Portugal/PT1011/2020	Europe / Portugal	2020-03-27	EPI_ISL_511558	20B	GR	B.1.1
Portugal/PT1038/2020	Europe / Portugal	2020-03-27	EPI_ISL_511585	20A	GH	B.1
Portugal/PT1039/2020	Europe / Portugal	2020-03-27	EPI_ISL_511586	20B	GR	B.1.1
Portugal/PT1040/2020	Europe / Portugal	2020-03-27	EPI_ISL_511587	20B	GR	B.1.1
Portugal/PT1044/2020	Europe / Portugal	2020-03-27	EPI_ISL_511591	20B	GR	B.1.1
Portugal/PT1067/2020	Europe / Portugal	2020-03-27	EPI_ISL_511614	20A	G	B.1
Portugal/PT1069/2020	Europe / Portugal	2020-03-27	EPI_ISL_511616	20A	G	B.1
Portugal/PT1070/2020	Europe / Portugal	2020-03-27	EPI_ISL_511617	20A	G	B.1
Portugal/PT1071/2020	Europe / Portugal	2020-03-27	EPI_ISL_511618	20A	G	B.1
Portugal/PT1072/2020	Europe / Portugal	2020-03-27	EPI_ISL_511619	20A	G	B.1
Portugal/PT1075/2020	Europe / Portugal	2020-03-27	EPI_ISL_511622	20A	G	B.1
Portugal/PT1076/2020	Europe / Portugal	2020-03-27	EPI_ISL_511623	20C	GH	B.1
Portugal/PT1080/2020	Europe / Portugal	2020-03-27	EPI_ISL_511627	20A	G	B.1.5
Portugal/PT1082/2020	Europe / Portugal	2020-03-27	EPI_ISL_511629	20A	G	B.1
Portugal/PT1086/2020	Europe / Portugal	2020-03-27	EPI_ISL_511633	20A	G	B.1.91
Portugal/PT1089/2020	Europe / Portugal	2020-03-27	EPI_ISL_511636	20A	G	B.1
Portugal/PT1102/2020	Europe / Portugal	2020-03-27	EPI_ISL_511649	20A	G	B.1
Portugal/PT1104/2020	Europe / Portugal	2020-03-27	EPI_ISL_511651	20B	GR	B.1.1
Portugal/PT1105/2020	Europe / Portugal	2020-03-27	EPI_ISL_511652	20A	G	B.1.91
Portugal/PT1106/2020	Europe / Portugal	2020-03-27	EPI_ISL_511653	20A	G	B.1
Portugal/PT1107/2020	Europe / Portugal	2020-03-27	EPI_ISL_511654	20B	GR	B.1.1
Portugal/PT1108/2020	Europe / Portugal	2020-03-27	EPI_ISL_511655	20A	G	B.1.91
Portugal/PT1111/2020	Europe / Portugal	2020-03-27	EPI_ISL_511658	20B	GR	B.1.1
Portugal/PT1112/2020	Europe / Portugal	2020-03-27	EPI_ISL_511659	20B	GR	B.1.1
Portugal/PT1113/2020	Europe / Portugal	2020-03-27	EPI_ISL_511660	20B	GR	B.1.1
Portugal/PT1114/2020	Europe / Portugal	2020-03-27	EPI_ISL_511661	20B	GR	B.1.1
Portugal/PT1115/2020	Europe / Portugal	2020-03-27	EPI_ISL_511662	20B	GR	B.1.1
Portugal/PT1132/2020	Europe / Portugal	2020-03-27	EPI_ISL_511679	20B	GR	B.1.1
Portugal/PT1133/2020	Europe / Portugal	2020-03-27	EPI_ISL_511680	20A	G	B.1.91
Portugal/PT1134/2020	Europe / Portugal	2020-03-27	EPI_ISL_511681	20A	G	B.1.91
Portugal/PT1135/2020	Europe / Portugal	2020-03-27	EPI_ISL_511682	20A	G	B.1.91
Portugal/PT1139/2020	Europe / Portugal	2020-03-27	EPI_ISL_511686	20A	G	B.1
Portugal/PT1190/2020	Europe / Portugal	2020-03-27	EPI_ISL_511735	20B	GR	B.1.1
Portugal/PT1220/2020	Europe / Portugal	2020-03-27	EPI_ISL_511763	20B	GR	B.1.1
Portugal/PT1348/2020	Europe / Portugal	2020-03-27	EPI_ISL_511307	20B	GR	B.1.1
Portugal/PT1370/2020	Europe / Portugal	2020-03-27	EPI_ISL_511329	20B	GR	B.1.1
Portugal/PT1381/2020	Europe / Portugal	2020-03-27	EPI_ISL_511340	20B	GR	B.1.1
Portugal/PT1382/2020	Europe / Portugal	2020-03-27	EPI_ISL_511341	20B	GR	B.1.1
Portugal/PT1383/2020	Europe / Portugal	2020-03-27	EPI_ISL_511342	20B	GR	B.1.1
Portugal/PT1384/2020	Europe / Portugal	2020-03-27	EPI_ISL_511343	20B	GR	B.1.1.20
Portugal/PT1385/2020	Europe / Portugal	2020-03-27	EPI_ISL_511344	20A	G	B.1
Portugal/PT1386/2020	Europe / Portugal	2020-03-27	EPI_ISL_511345	20C	GH	B.1
Portugal/PT1387/2020	Europe / Portugal	2020-03-27	EPI_ISL_511346	20B	GR	B.1.1
Portugal/PT1388/2020	Europe / Portugal	2020-03-27	EPI_ISL_511347	20B	GR	B.1.1
Portugal/PT1389/2020	Europe / Portugal	2020-03-27	EPI_ISL_511348	20A	GH	B.1
Portugal/PT1390/2020	Europe / Portugal	2020-03-27	EPI_ISL_511349	20A	GH	B.1
Portugal/PT1391/2020	Europe / Portugal	2020-03-27	EPI_ISL_511350	20A	G	B.1
Portugal/PT1392/2020	Europe / Portugal	2020-03-27	EPI_ISL_511351	20A	G	B.1
Portugal/PT1393/2020	Europe / Portugal	2020-03-27	EPI_ISL_511352	20A	G	B.1
Portugal/PT1394/2020	Europe / Portugal	2020-03-27	EPI_ISL_511353	20A	G	B.1
Portugal/PT1395/2020	Europe / Portugal	2020-03-27	EPI_ISL_511354	20A	GH	B.1
Portugal/PT1396/2020	Europe / Portugal	2020-03-27	EPI_ISL_511355	19A	V	B.2.1
Portugal/PT1397/2020	Europe / Portugal	2020-03-27	EPI_ISL_511356	20B	GR	B.1.1
Portugal/PT1406/2020	Europe / Portugal	2020-03-27	EPI_ISL_511365	20A	GH	B.1
Portugal/PT1417/2020	Europe / Portugal	2020-03-27	EPI_ISL_511376	20A	G	B.1.91
Portugal/PT1423/2020	Europe / Portugal	2020-03-27	EPI_ISL_511382	20B	GR	B.1.1
Portugal/PT1424/2020	Europe / Portugal	2020-03-27	EPI_ISL_511383	20A	G	B.1.91
Portugal/PT1425/2020	Europe / Portugal	2020-03-27	EPI_ISL_511384	20B	GR	B.1.1
Portugal/PT1440/2020	Europe / Portugal	2020-03-27	EPI_ISL_511399	20A	GH	B.1
Portugal/PT1447/2020	Europe / Portugal	2020-03-27	EPI_ISL_511406	19B	S	A.2
Portugal/PT1450/2020	Europe / Portugal	2020-03-27	EPI_ISL_511409	20B	GR	B.1.1
Portugal/PT1461/2020	Europe / Portugal	2020-03-27	EPI_ISL_511420	20B	GR	B.1.1
Portugal/PT1479/2020	Europe / Portugal	2020-03-27	EPI_ISL_511438	20B	GR	B.1.1
Portugal/PT1495/2020	Europe / Portugal	2020-03-27	EPI_ISL_511454	20A	G	B.1
Portugal/PT0148/2020	Europe / Portugal	2020-03-28	EPI_ISL_453864	20B	GR	B.1.1
Portugal/PT0152/2020	Europe / Portugal	2020-03-28	EPI_ISL_453868	20B	GR	B.1.1
Portugal/PT0153/2020	Europe / Portugal	2020-03-28	EPI_ISL_453869	19A	V	B.2.1
Portugal/PT0161/2020	Europe / Portugal	2020-03-28	EPI_ISL_453877	19A	V	B.2.1
Portugal/PT0162/2020	Europe / Portugal	2020-03-28	EPI_ISL_453878	20B	GR	B.1.1
Portugal/PT0163/2020	Europe / Portugal	2020-03-28	EPI_ISL_453879	20A	GH	B.1
Portugal/PT0164/2020	Europe / Portugal	2020-03-28	EPI_ISL_453880	20C	GH	B.1
Portugal/PT0165/2020	Europe / Portugal	2020-03-28	EPI_ISL_453881	20A	G	B.1.91
Portugal/PT0166/2020	Europe / Portugal	2020-03-28	EPI_ISL_453882	20A	G	B.1.91
Portugal/PT0167/2020	Europe / Portugal	2020-03-28	EPI_ISL_453883	20A	G	B.1
Portugal/PT0168/2020	Europe / Portugal	2020-03-28	EPI_ISL_453884	20A	G	B.1.91
Portugal/PT0169/2020	Europe / Portugal	2020-03-28	EPI_ISL_453885	20A	G	B.1.91
Portugal/PT0170/2020	Europe / Portugal	2020-03-28	EPI_ISL_453886	20A	G	B.1.91
Portugal/PT0171/2020	Europe / Portugal	2020-03-28	EPI_ISL_453887	20B	GR	B.1.1
Portugal/PT0172/2020	Europe / Portugal	2020-03-28	EPI_ISL_453888	20B	GR	B.1.1
Portugal/PT0173/2020	Europe / Portugal	2020-03-28	EPI_ISL_453889	20B	GR	B.1.1.15
Portugal/PT0174/2020	Europe / Portugal	2020-03-28	EPI_ISL_453890	19A	V	B.2.1
Portugal/PT0175/2020	Europe / Portugal	2020-03-28	EPI_ISL_453891	20A	G	B.1
Portugal/PT0176/2020	Europe / Portugal	2020-03-28	EPI_ISL_453892	19A	V	B.2.1
Portugal/PT0177/2020	Europe / Portugal	2020-03-28	EPI_ISL_453893	19A	V	B.2.1
Portugal/PT0178/2020	Europe / Portugal	2020-03-28	EPI_ISL_453894	19A	V	B.2.1
Portugal/PT0179/2020	Europe / Portugal	2020-03-28	EPI_ISL_453895	19A	V	B.2.1
Portugal/PT0180/2020	Europe / Portugal	2020-03-28	EPI_ISL_453896	19A	V	B.2.1
Portugal/PT0181/2020	Europe / Portugal	2020-03-28	EPI_ISL_453897	19A	V	B.2.1
Portugal/PT0182/2020	Europe / Portugal	2020-03-28	EPI_ISL_453898	20B	GR	B.1.1.15
Portugal/PT0183/2020	Europe / Portugal	2020-03-28	EPI_ISL_453899	20B	GR	B.1.1
Portugal/PT0184/2020	Europe / Portugal	2020-03-28	EPI_ISL_453900	20A	G	B.1
Portugal/PT0185/2020	Europe / Portugal	2020-03-28	EPI_ISL_453901	20B	GR	B.1.1
Portugal/PT0199/2020	Europe / Portugal	2020-03-28	EPI_ISL_453915	20A	G	B.1.5
Portugal/PT0421/2020	Europe / Portugal	2020-03-28	EPI_ISL_454145	20B	GR	B.1.1
Portugal/PT0422/2020	Europe / Portugal	2020-03-28	EPI_ISL_454146	20B	GR	B.1.1
Portugal/PT0423/2020	Europe / Portugal	2020-03-28	EPI_ISL_454147	20A	G	B.1.5
Portugal/PT0424/2020	Europe / Portugal	2020-03-28	EPI_ISL_454148	20B	GR	B.1.1
Portugal/PT0425/2020	Europe / Portugal	2020-03-28	EPI_ISL_454149	20B	GR	B.1.1
Portugal/PT0426/2020	Europe / Portugal	2020-03-28	EPI_ISL_454150	20B	GR	B.1.1
Portugal/PT0427/2020	Europe / Portugal	2020-03-28	EPI_ISL_454151	20B	GR	B.1.1
Portugal/PT0428/2020	Europe / Portugal	2020-03-28	EPI_ISL_454152	20B	GR	B.1.1
Portugal/PT0448/2020	Europe / Portugal	2020-03-28	EPI_ISL_454172	20B	GR	B.1.1.33
Portugal/PT0449/2020	Europe / Portugal	2020-03-28	EPI_ISL_454173	20A	G	B.1.23
Portugal/PT0481/2020	Europe / Portugal	2020-03-28	EPI_ISL_454205	20B	GR	B.1.1
Portugal/PT0588/2020	Europe / Portugal	2020-03-28	EPI_ISL_454311	20B	GR	B.1.1.33
Portugal/PT0589/2020	Europe / Portugal	2020-03-28	EPI_ISL_454312	20B	GR	B.1.1
Portugal/PT0590/2020	Europe / Portugal	2020-03-28	EPI_ISL_454313	20B	GR	B.1.1
Portugal/PT0591/2020	Europe / Portugal	2020-03-28	EPI_ISL_454314	20A	G	B.1.5
Portugal/PT0596/2020	Europe / Portugal	2020-03-28	EPI_ISL_454319	19A	V	B.2
Portugal/PT0597/2020	Europe / Portugal	2020-03-28	EPI_ISL_454320	19A	V	B.2
Portugal/PT0598/2020	Europe / Portugal	2020-03-28	EPI_ISL_454321	19A	V	B.2
Portugal/PT0599/2020	Europe / Portugal	2020-03-28	EPI_ISL_454322	19A	V	B.2
Portugal/PT0636/2020	Europe / Portugal	2020-03-28	EPI_ISL_510897	20A	G	B.1.91
Portugal/PT0637/2020	Europe / Portugal	2020-03-28	EPI_ISL_510898	20B	GR	B.1.1
Portugal/PT0638/2020	Europe / Portugal	2020-03-28	EPI_ISL_510899	20A	G	B.1
Portugal/PT0639/2020	Europe / Portugal	2020-03-28	EPI_ISL_510900	20B	GR	B.1.1
Portugal/PT0655/2020	Europe / Portugal	2020-03-28	EPI_ISL_510916	20B	GR	B.1.1
Portugal/PT0656/2020	Europe / Portugal	2020-03-28	EPI_ISL_510917	20A	G	B.1.91
Portugal/PT0658/2020	Europe / Portugal	2020-03-28	EPI_ISL_510918	20A	G	B.1.91
Portugal/PT0681/2020	Europe / Portugal	2020-03-28	EPI_ISL_510940	20B	GR	B.1.1
Portugal/PT0861/2020	Europe / Portugal	2020-03-28	EPI_ISL_511120	20A	G	B.1
Portugal/PT0878/2020	Europe / Portugal	2020-03-28	EPI_ISL_511137	20A	G	B.1
Portugal/PT0879/2020	Europe / Portugal	2020-03-28	EPI_ISL_511138	20A	G	B.1
Portugal/PT0899/2020	Europe / Portugal	2020-03-28	EPI_ISL_511156	20B	GR	B.1.1
Portugal/PT0900/2020	Europe / Portugal	2020-03-28	EPI_ISL_511157	20B	GR	B.1.1
Portugal/PT0901/2020	Europe / Portugal	2020-03-28	EPI_ISL_511158	20B	GR	B.1.1
Portugal/PT0902/2020	Europe / Portugal	2020-03-28	EPI_ISL_511159	20B	GR	B.1.1
Portugal/PT0903/2020	Europe / Portugal	2020-03-28	EPI_ISL_511160	20B	GR	B.1.1
Portugal/PT0904/2020	Europe / Portugal	2020-03-28	EPI_ISL_511161	20A	G	B.1.91
Portugal/PT0905/2020	Europe / Portugal	2020-03-28	EPI_ISL_511162	20A	G	B.1.91
Portugal/PT0906/2020	Europe / Portugal	2020-03-28	EPI_ISL_511163	20B	GR	B.1.1
Portugal/PT0907/2020	Europe / Portugal	2020-03-28	EPI_ISL_511164	20B	GR	B.1.1
Portugal/PT0908/2020	Europe / Portugal	2020-03-28	EPI_ISL_511165	20B	GR	B.1.1
Portugal/PT0909/2020	Europe / Portugal	2020-03-28	EPI_ISL_511166	20B	GR	B.1.1
Portugal/PT0910/2020	Europe / Portugal	2020-03-28	EPI_ISL_511167	20B	GR	B.1.1
Portugal/PT0911/2020	Europe / Portugal	2020-03-28	EPI_ISL_511168	20A	G	B.1.5
Portugal/PT0912/2020	Europe / Portugal	2020-03-28	EPI_ISL_511169	20A	G	B.1
Portugal/PT0913/2020	Europe / Portugal	2020-03-28	EPI_ISL_511170	20A	G	B.1
Portugal/PT0914/2020	Europe / Portugal	2020-03-28	EPI_ISL_511171	20A	G	B.1
Portugal/PT0915/2020	Europe / Portugal	2020-03-28	EPI_ISL_511172	20A	G	B.1
Portugal/PT0916/2020	Europe / Portugal	2020-03-28	EPI_ISL_511173	20A	G	B.1
Portugal/PT0917/2020	Europe / Portugal	2020-03-28	EPI_ISL_511174	20A	G	B.1
Portugal/PT0918/2020	Europe / Portugal	2020-03-28	EPI_ISL_511175	20A	G	B.1
Portugal/PT0969/2020	Europe / Portugal	2020-03-28	EPI_ISL_511518	20A	G	B.1.135
Portugal/PT0970/2020	Europe / Portugal	2020-03-28	EPI_ISL_511519	20B	GR	B.1.1
Portugal/PT0971/2020	Europe / Portugal	2020-03-28	EPI_ISL_511520	19A	V	B.2.1
Portugal/PT1041/2020	Europe / Portugal	2020-03-28	EPI_ISL_511588	19A	V	B.2
Portugal/PT1042/2020	Europe / Portugal	2020-03-28	EPI_ISL_511589	20B	GR	B.1.1
Portugal/PT1043/2020	Europe / Portugal	2020-03-28	EPI_ISL_511590	20A	G	B.1
Portugal/PT1045/2020	Europe / Portugal	2020-03-28	EPI_ISL_511592	20B	GR	B.1.1
Portugal/PT1046/2020	Europe / Portugal	2020-03-28	EPI_ISL_511593	20B	GR	B.1.1
Portugal/PT1047/2020	Europe / Portugal	2020-03-28	EPI_ISL_511594	20A	G	B.1.5
Portugal/PT1048/2020	Europe / Portugal	2020-03-28	EPI_ISL_511595	20B	GR	B.1.1
Portugal/PT1049/2020	Europe / Portugal	2020-03-28	EPI_ISL_511596	20A	G	B.1
Portugal/PT1050/2020	Europe / Portugal	2020-03-28	EPI_ISL_511597	20B	GR	B.1.1
Portugal/PT1051/2020	Europe / Portugal	2020-03-28	EPI_ISL_511598	20A	GH	B.1
Portugal/PT1052/2020	Europe / Portugal	2020-03-28	EPI_ISL_511599	20A	G	B.1.91
Portugal/PT1053/2020	Europe / Portugal	2020-03-28	EPI_ISL_511600	20B	GR	B.1.1
Portugal/PT1054/2020	Europe / Portugal	2020-03-28	EPI_ISL_511601	20B	GR	B.1.1
Portugal/PT1055/2020	Europe / Portugal	2020-03-28	EPI_ISL_511602	20C	G	B.1
Portugal/PT1059/2020	Europe / Portugal	2020-03-28	EPI_ISL_511606	20B	GR	B.1.1
Portugal/PT1064/2020	Europe / Portugal	2020-03-28	EPI_ISL_511611	20A	G	B.1
Portugal/PT1065/2020	Europe / Portugal	2020-03-28	EPI_ISL_511612	20A	G	B.1
Portugal/PT1066/2020	Europe / Portugal	2020-03-28	EPI_ISL_511613	20A	G	B.1
Portugal/PT1068/2020	Europe / Portugal	2020-03-28	EPI_ISL_511615	20A	G	B.1
Portugal/PT1073/2020	Europe / Portugal	2020-03-28	EPI_ISL_511620	20A	G	B.1
Portugal/PT1074/2020	Europe / Portugal	2020-03-28	EPI_ISL_511621	20A	G	B.1
Portugal/PT1077/2020	Europe / Portugal	2020-03-28	EPI_ISL_511624	20A	G	B.1
Portugal/PT1078/2020	Europe / Portugal	2020-03-28	EPI_ISL_511625	20A	G	B.1
Portugal/PT1079/2020	Europe / Portugal	2020-03-28	EPI_ISL_511626	20A	G	B.1
Portugal/PT1081/2020	Europe / Portugal	2020-03-28	EPI_ISL_511628	20A	G	B.1
Portugal/PT1083/2020	Europe / Portugal	2020-03-28	EPI_ISL_511630	20A	G	B.1.91
Portugal/PT1084/2020	Europe / Portugal	2020-03-28	EPI_ISL_511631	20A	G	B.1
Portugal/PT1085/2020	Europe / Portugal	2020-03-28	EPI_ISL_511632	20A	G	B.1
Portugal/PT1087/2020	Europe / Portugal	2020-03-28	EPI_ISL_511634	20A	G	B.1
Portugal/PT1088/2020	Europe / Portugal	2020-03-28	EPI_ISL_511635	20A	G	B.1.5
Portugal/PT1090/2020	Europe / Portugal	2020-03-28	EPI_ISL_511637	20A	G	B.1.91
Portugal/PT1091/2020	Europe / Portugal	2020-03-28	EPI_ISL_511638	20A	G	B.1
Portugal/PT1092/2020	Europe / Portugal	2020-03-28	EPI_ISL_511639	20A	G	B.1
Portugal/PT1093/2020	Europe / Portugal	2020-03-28	EPI_ISL_511640	20A	G	B.1.91
Portugal/PT1094/2020	Europe / Portugal	2020-03-28	EPI_ISL_511641	20B	GR	B.1.1
Portugal/PT1100/2020	Europe / Portugal	2020-03-28	EPI_ISL_511647	19A	L	B.3
Portugal/PT1103/2020	Europe / Portugal	2020-03-28	EPI_ISL_511650	20A	G	B.1.91
Portugal/PT1127/2020	Europe / Portugal	2020-03-28	EPI_ISL_511674	20B	GR	B.1.1
Portugal/PT1189/2020	Europe / Portugal	2020-03-28	EPI_ISL_511734	19A	V	B.2.1
Portugal/PT1216/2020	Europe / Portugal	2020-03-28	EPI_ISL_511759	20A	G	B.1
Portugal/PT1217/2020	Europe / Portugal	2020-03-28	EPI_ISL_511760	20A	G	B.1.8
Portugal/PT1218/2020	Europe / Portugal	2020-03-28	EPI_ISL_511761	20B	GR	B.1.1
Portugal/PT1221/2020	Europe / Portugal	2020-03-28	EPI_ISL_511764	20B	GR	B.1.1
Portugal/PT1222/2020	Europe / Portugal	2020-03-28	EPI_ISL_511765	20A	G	B.1.75
Portugal/PT1398/2020	Europe / Portugal	2020-03-28	EPI_ISL_511357	19B	S	A
Portugal/PT1399/2020	Europe / Portugal	2020-03-28	EPI_ISL_511358	20B	GR	B.1.1
Portugal/PT1400/2020	Europe / Portugal	2020-03-28	EPI_ISL_511359	19B	S	A.5
Portugal/PT1411/2020	Europe / Portugal	2020-03-28	EPI_ISL_511370	20B	GR	B.1.1
Portugal/PT1429/2020	Europe / Portugal	2020-03-28	EPI_ISL_511388	20A	G	B.1.91
Portugal/PT1462/2020	Europe / Portugal	2020-03-28	EPI_ISL_511421	20B	GR	B.1.1
Portugal/PT1464/2020	Europe / Portugal	2020-03-28	EPI_ISL_511423	20A	G	B.1.91
Portugal/PT1490/2020	Europe / Portugal	2020-03-28	EPI_ISL_511449	20B	GR	B.1.1
Portugal/PT1505/2020	Europe / Portugal	2020-03-28	EPI_ISL_511464	20B	GR	B.1.1
Portugal/PT1510/2020	Europe / Portugal	2020-03-28	EPI_ISL_511469	20B	GR	B.1.1
Portugal/PT0186/2020	Europe / Portugal	2020-03-29	EPI_ISL_453902	20C	GH	B.1.12
Portugal/PT0187/2020	Europe / Portugal	2020-03-29	EPI_ISL_453903	20B	GR	B.1.1
Portugal/PT0188/2020	Europe / Portugal	2020-03-29	EPI_ISL_453904	20A	G	B.1
Portugal/PT0189/2020	Europe / Portugal	2020-03-29	EPI_ISL_453905	20A	G	B.1.91
Portugal/PT0190/2020	Europe / Portugal	2020-03-29	EPI_ISL_453906	20A	G	B.1.91
Portugal/PT0191/2020	Europe / Portugal	2020-03-29	EPI_ISL_453907	20A	G	B.1
Portugal/PT0192/2020	Europe / Portugal	2020-03-29	EPI_ISL_453908	20B	GR	B.1.1
Portugal/PT0193/2020	Europe / Portugal	2020-03-29	EPI_ISL_453909	20A	G	B.1.91
Portugal/PT0194/2020	Europe / Portugal	2020-03-29	EPI_ISL_453910	20A	G	B.1.91
Portugal/PT0195/2020	Europe / Portugal	2020-03-29	EPI_ISL_453911	20A	G	B.1.91
Portugal/PT0196/2020	Europe / Portugal	2020-03-29	EPI_ISL_453912	20A	G	B.1.91
Portugal/PT0197/2020	Europe / Portugal	2020-03-29	EPI_ISL_453913	20A	G	B.1.91
Portugal/PT0198/2020	Europe / Portugal	2020-03-29	EPI_ISL_453914	20B	GR	B.1.1
Portugal/PT0200/2020	Europe / Portugal	2020-03-29	EPI_ISL_453916	20B	GR	B.1.1
Portugal/PT0201/2020	Europe / Portugal	2020-03-29	EPI_ISL_455625	19A	O	B
Portugal/PT0202/2020	Europe / Portugal	2020-03-29	EPI_ISL_455626	19A	O	B
Portugal/PT0203/2020	Europe / Portugal	2020-03-29	EPI_ISL_453917	20B	GR	B.1.1
Portugal/PT0482/2020	Europe / Portugal	2020-03-29	EPI_ISL_454206	20A	G	B.1
Portugal/PT0574/2020	Europe / Portugal	2020-03-29	EPI_ISL_454297	20A	G	B.1
Portugal/PT0600/2020	Europe / Portugal	2020-03-29	EPI_ISL_454323	20B	GR	B.1.1
Portugal/PT0626/2020	Europe / Portugal	2020-03-29	EPI_ISL_454349	20A	G	B.1.91
Portugal/PT0640/2020	Europe / Portugal	2020-03-29	EPI_ISL_510901	20B	GR	B.1.1
Portugal/PT0641/2020	Europe / Portugal	2020-03-29	EPI_ISL_510902	20A	G	B.1.91
Portugal/PT0642/2020	Europe / Portugal	2020-03-29	EPI_ISL_510903	20B	GR	B.1.1
Portugal/PT0643/2020	Europe / Portugal	2020-03-29	EPI_ISL_510904	20B	GR	B.1.1
Portugal/PT0644/2020	Europe / Portugal	2020-03-29	EPI_ISL_510905	20B	GR	B.1.1
Portugal/PT0645/2020	Europe / Portugal	2020-03-29	EPI_ISL_510906	20A	G	B.1
Portugal/PT0660/2020	Europe / Portugal	2020-03-29	EPI_ISL_510919	20B	GR	B.1.1
Portugal/PT0661/2020	Europe / Portugal	2020-03-29	EPI_ISL_510920	20A	G	B.1.91
Portugal/PT0919/2020	Europe / Portugal	2020-03-29	EPI_ISL_511176	20B	GR	B.1.1
Portugal/PT0920/2020	Europe / Portugal	2020-03-29	EPI_ISL_511177	19B	S	A.2
Portugal/PT0967/2020	Europe / Portugal	2020-03-29	EPI_ISL_511516	20A	G	B.1
Portugal/PT0968/2020	Europe / Portugal	2020-03-29	EPI_ISL_511517	20B	GR	B.1.1.15
Portugal/PT0972/2020	Europe / Portugal	2020-03-29	EPI_ISL_511521	19B	S	A.2
Portugal/PT1056/2020	Europe / Portugal	2020-03-29	EPI_ISL_511603	20B	GR	B.1.1
Portugal/PT1057/2020	Europe / Portugal	2020-03-29	EPI_ISL_511604	20B	GR	B.1.1
Portugal/PT1058/2020	Europe / Portugal	2020-03-29	EPI_ISL_511605	20B	GR	B.1.1
Portugal/PT1060/2020	Europe / Portugal	2020-03-29	EPI_ISL_511607	20A	G	B
Portugal/PT1061/2020	Europe / Portugal	2020-03-29	EPI_ISL_511608	20A	G	B.1
Portugal/PT1101/2020	Europe / Portugal	2020-03-29	EPI_ISL_511648	20C	GH	B.1
Portugal/PT0530a/2020	Europe / Portugal	2020-03-29	EPI_ISL_511480	20A	G	B.1.91
Portugal/PT1191/2020	Europe / Portugal	2020-03-29	EPI_ISL_582520	20A	G	B.1
Portugal/PT1223/2020	Europe / Portugal	2020-03-29	EPI_ISL_511766	20C	GH	B.1
Portugal/PT1224/2020	Europe / Portugal	2020-03-29	EPI_ISL_511767	20C	GH	B.1
Portugal/PT1225/2020	Europe / Portugal	2020-03-29	EPI_ISL_511768	20C	GH	B.1
Portugal/PT1226/2020	Europe / Portugal	2020-03-29	EPI_ISL_511769	20C	GH	B.1
Portugal/PT1228/2020	Europe / Portugal	2020-03-29	EPI_ISL_511771	20A	G	B.1
Portugal/PT1229/2020	Europe / Portugal	2020-03-29	EPI_ISL_511190	20B	GR	B.1.1.33
Portugal/PT1401/2020	Europe / Portugal	2020-03-29	EPI_ISL_511360	20B	GR	B.1.1
Portugal/PT1445/2020	Europe / Portugal	2020-03-29	EPI_ISL_511404	20B	GR	B.1.1
Portugal/PT1460/2020	Europe / Portugal	2020-03-29	EPI_ISL_511419	20B	GR	B.1.1
Portugal/PT1507/2020	Europe / Portugal	2020-03-29	EPI_ISL_511466	20B	GR	B.1.1
Portugal/PT0206/2020	Europe / Portugal	2020-03-30	EPI_ISL_453920	20B	GR	B.1.1
Portugal/PT0207/2020	Europe / Portugal	2020-03-30	EPI_ISL_453921	20A	G	B.1.5
Portugal/PT0208/2020	Europe / Portugal	2020-03-30	EPI_ISL_453922	20B	GR	B.1.1
Portugal/PT0209/2020	Europe / Portugal	2020-03-30	EPI_ISL_453923	20A	GH	B.1
Portugal/PT0210/2020	Europe / Portugal	2020-03-30	EPI_ISL_453924	20B	GR	B.1.1
Portugal/PT0211/2020	Europe / Portugal	2020-03-30	EPI_ISL_453925	20B	GR	B.1.1
Portugal/PT0212/2020	Europe / Portugal	2020-03-30	EPI_ISL_453926	20B	GR	B.1.1.15
Portugal/PT0213/2020	Europe / Portugal	2020-03-30	EPI_ISL_453927	20B	GR	B.1.1.15
Portugal/PT0214/2020	Europe / Portugal	2020-03-30	EPI_ISL_453928	20B	G	B.1
Portugal/PT0215/2020	Europe / Portugal	2020-03-30	EPI_ISL_453929	20B	GR	B.1.1.15
Portugal/PT0217/2020	Europe / Portugal	2020-03-30	EPI_ISL_453931	20A	G	B.1.91
Portugal/PT0218/2020	Europe / Portugal	2020-03-30	EPI_ISL_453932	20A	G	B.1.91
Portugal/PT0219/2020	Europe / Portugal	2020-03-30	EPI_ISL_453933	20A	G	B.1.91
Portugal/PT0220/2020	Europe / Portugal	2020-03-30	EPI_ISL_453934	20A	G	B.1.91
Portugal/PT0221/2020	Europe / Portugal	2020-03-30	EPI_ISL_453935	20A	G	B.1.91
Portugal/PT0222/2020	Europe / Portugal	2020-03-30	EPI_ISL_453936	19A	V	B.2.1
Portugal/PT0223/2020	Europe / Portugal	2020-03-30	EPI_ISL_453937	19A	V	B.2.1
Portugal/PT0483/2020	Europe / Portugal	2020-03-30	EPI_ISL_454207	20A	G	B.1.5
Portugal/PT0485/2020	Europe / Portugal	2020-03-30	EPI_ISL_454209	20A	G	B.1
Portugal/PT0486/2020	Europe / Portugal	2020-03-30	EPI_ISL_454210	20B	GR	B.1.1
Portugal/PT0592/2020	Europe / Portugal	2020-03-30	EPI_ISL_454315	20A	G	B.1.5
Portugal/PT0646/2020	Europe / Portugal	2020-03-30	EPI_ISL_510907	20A	G	B.1
Portugal/PT0647/2020	Europe / Portugal	2020-03-30	EPI_ISL_510908	20B	GR	B.1.1
Portugal/PT0685/2020	Europe / Portugal	2020-03-30	EPI_ISL_510944	20B	GR	B.1.1
Portugal/PT0686/2020	Europe / Portugal	2020-03-30	EPI_ISL_510945	19A	L	B.3
Portugal/PT0977/2020	Europe / Portugal	2020-03-30	EPI_ISL_511526	20B	GR	B.1.1
Portugal/PT0978/2020	Europe / Portugal	2020-03-30	EPI_ISL_511527	20A	G	B.1.5
Portugal/PT0979/2020	Europe / Portugal	2020-03-30	EPI_ISL_511528	20A	G	B.1
Portugal/PT1062/2020	Europe / Portugal	2020-03-30	EPI_ISL_511609	20C	GH	B.1
Portugal/PT1063/2020	Europe / Portugal	2020-03-30	EPI_ISL_511610	20C	GH	B.1
Portugal/PT1110/2020	Europe / Portugal	2020-03-30	EPI_ISL_511657	20B	GR	B.1.1
Portugal/PT1117/2020	Europe / Portugal	2020-03-30	EPI_ISL_511664	20A	G	B.1.91
Portugal/PT1118/2020	Europe / Portugal	2020-03-30	EPI_ISL_511665	20A	G	B.1
Portugal/PT1119/2020	Europe / Portugal	2020-03-30	EPI_ISL_511666	19A	V	B.2.1
Portugal/PT1120/2020	Europe / Portugal	2020-03-30	EPI_ISL_511667	20B	GR	B.1.1
Portugal/PT1123/2020	Europe / Portugal	2020-03-30	EPI_ISL_511670	20B	GR	B.1.1
Portugal/PT1192/2020	Europe / Portugal	2020-03-30	EPI_ISL_511736	20A	G	B.1.5
Portugal/PT1205/2020	Europe / Portugal	2020-03-30	EPI_ISL_511748	20A	G	B.1.91
Portugal/PT1206/2020	Europe / Portugal	2020-03-30	EPI_ISL_511749	20B	GR	B.1.1
Portugal/PT1207/2020	Europe / Portugal	2020-03-30	EPI_ISL_511750	20A	G	B.1
Portugal/PT1230/2020	Europe / Portugal	2020-03-30	EPI_ISL_511191	20B	GR	B.1.1.15
Portugal/PT1416/2020	Europe / Portugal	2020-03-30	EPI_ISL_511375	20B	GR	B.1.1
Portugal/PT1428/2020	Europe / Portugal	2020-03-30	EPI_ISL_511387	20B	GR	B.1.1
Portugal/PT1436/2020	Europe / Portugal	2020-03-30	EPI_ISL_511395	20B	GR	B.1.1
Portugal/PT1448/2020	Europe / Portugal	2020-03-30	EPI_ISL_511407	20B	GR	B.1.1
Portugal/PT1455/2020	Europe / Portugal	2020-03-30	EPI_ISL_511414	20B	GR	B.1.1
Portugal/PT1456/2020	Europe / Portugal	2020-03-30	EPI_ISL_511415	20B	GR	B.1.1
Portugal/PT1463/2020	Europe / Portugal	2020-03-30	EPI_ISL_511422	20B	GR	B.1.1
Portugal/PT1465/2020	Europe / Portugal	2020-03-30	EPI_ISL_511424	20A	G	B.1.91
Portugal/PT1477/2020	Europe / Portugal	2020-03-30	EPI_ISL_511436	20B	GR	B.1.1
Portugal/PT1480/2020	Europe / Portugal	2020-03-30	EPI_ISL_511439	20B	GR	B.1.1
Portugal/PT1483/2020	Europe / Portugal	2020-03-30	EPI_ISL_511442	20A	G	B.1.91
Portugal/PT1494/2020	Europe / Portugal	2020-03-30	EPI_ISL_511453	20A	G	B.1.91
Portugal/PT1498/2020	Europe / Portugal	2020-03-30	EPI_ISL_511457	20A	G	B.1.91
Portugal/PT1502/2020	Europe / Portugal	2020-03-30	EPI_ISL_511461	20B	GR	B.1.1
Portugal/PT0224/2020	Europe / Portugal	2020-03-31	EPI_ISL_453938	20A	G	B.1.71
Portugal/PT0225/2020	Europe / Portugal	2020-03-31	EPI_ISL_453939	20B	GR	B.1.1
Portugal/PT0226/2020	Europe / Portugal	2020-03-31	EPI_ISL_453940	20B	GR	B.1.1
Portugal/PT0227/2020	Europe / Portugal	2020-03-31	EPI_ISL_453941	20B	GR	B.1.1
Portugal/PT0228/2020	Europe / Portugal	2020-03-31	EPI_ISL_453942	20A	G	B.1.91
Portugal/PT0229/2020	Europe / Portugal	2020-03-31	EPI_ISL_453943	20A	G	B.1.91
Portugal/PT0230/2020	Europe / Portugal	2020-03-31	EPI_ISL_453944	20A	G	B.1.91
Portugal/PT0231/2020	Europe / Portugal	2020-03-31	EPI_ISL_453945	20A	G	B
Portugal/PT0232/2020	Europe / Portugal	2020-03-31	EPI_ISL_453946	20A	G	B.1.91
Portugal/PT0233/2020	Europe / Portugal	2020-03-31	EPI_ISL_453947	20A	G	B.1.91
Portugal/PT0234/2020	Europe / Portugal	2020-03-31	EPI_ISL_453948	20A	G	B.1
Portugal/PT0235/2020	Europe / Portugal	2020-03-31	EPI_ISL_453949	20A	G	B.1.91
Portugal/PT0236/2020	Europe / Portugal	2020-03-31	EPI_ISL_453950	20A	G	B.1.91
Portugal/PT0237/2020	Europe / Portugal	2020-03-31	EPI_ISL_453951	20A	G	B.1.91
Portugal/PT0238/2020	Europe / Portugal	2020-03-31	EPI_ISL_453952	20A	G	B.1.91
Portugal/PT0239/2020	Europe / Portugal	2020-03-31	EPI_ISL_453953	20A	G	B.1.91
Portugal/PT0240/2020	Europe / Portugal	2020-03-31	EPI_ISL_453954	20A	G	B.1.5
Portugal/PT0241/2020	Europe / Portugal	2020-03-31	EPI_ISL_453955	20A	G	B
Portugal/PT0242/2020	Europe / Portugal	2020-03-31	EPI_ISL_453956	20A	G	B.1
Portugal/PT0243/2020	Europe / Portugal	2020-03-31	EPI_ISL_453957	20A	G	B.1
Portugal/PT0244/2020	Europe / Portugal	2020-03-31	EPI_ISL_453958	20B	GR	B.1.1
Portugal/PT0429/2020	Europe / Portugal	2020-03-31	EPI_ISL_454153	20C	GH	B.1
Portugal/PT0430/2020	Europe / Portugal	2020-03-31	EPI_ISL_454154	20C	GH	B.1
Portugal/PT0450/2020	Europe / Portugal	2020-03-31	EPI_ISL_454174	20B	GR	B.1.1
Portugal/PT0484/2020	Europe / Portugal	2020-03-31	EPI_ISL_454208	20A	G	B.1.8
Portugal/PT0488/2020	Europe / Portugal	2020-03-31	EPI_ISL_454212	20A	G	B.1.151
Portugal/PT0627/2020	Europe / Portugal	2020-03-31	EPI_ISL_454350	20A	G	B.1.5
Portugal/PT0648/2020	Europe / Portugal	2020-03-31	EPI_ISL_510909	20B	GR	B.1.1
Portugal/PT0649/2020	Europe / Portugal	2020-03-31	EPI_ISL_510910	20B	GR	B.1.1
Portugal/PT0650/2020	Europe / Portugal	2020-03-31	EPI_ISL_510911	20A	G	B.1.91
Portugal/PT0651/2020	Europe / Portugal	2020-03-31	EPI_ISL_510912	20A	G	B.1.91
Portugal/PT0668/2020	Europe / Portugal	2020-03-31	EPI_ISL_510927	20B	GR	B.1.1
Portugal/PT0687/2020	Europe / Portugal	2020-03-31	EPI_ISL_510946	20B	GR	B.1.1
Portugal/PT0921/2020	Europe / Portugal	2020-03-31	EPI_ISL_511178	20A	G	B.1.91
Portugal/PT0980/2020	Europe / Portugal	2020-03-31	EPI_ISL_511529	20A	G	B.1
Portugal/PT1109/2020	Europe / Portugal	2020-03-31	EPI_ISL_511656	20B	GR	B.1.1
Portugal/PT1116/2020	Europe / Portugal	2020-03-31	EPI_ISL_511663	20B	GR	B.1.1
Portugal/PT1121/2020	Europe / Portugal	2020-03-31	EPI_ISL_511668	20B	GR	B.1.1
Portugal/PT1122/2020	Europe / Portugal	2020-03-31	EPI_ISL_511669	20B	GR	B.1.1
Portugal/PT1128/2020	Europe / Portugal	2020-03-31	EPI_ISL_511675	20B	GR	B.1.1
Portugal/PT1140/2020	Europe / Portugal	2020-03-31	EPI_ISL_511687	20A	G	B.1
Portugal/PT1141/2020	Europe / Portugal	2020-03-31	EPI_ISL_511688	20A	G	B.1
Portugal/PT1193/2020	Europe / Portugal	2020-03-31	EPI_ISL_511737	20A	G	B.1.91
Portugal/PT1194/2020	Europe / Portugal	2020-03-31	EPI_ISL_511738	20A	G	B.1.91
Portugal/PT1195/2020	Europe / Portugal	2020-03-31	EPI_ISL_511739	20A	G	B.1.91
Portugal/PT1196/2020	Europe / Portugal	2020-03-31	EPI_ISL_511740	20A	G	B.1.91
Portugal/PT1197/2020	Europe / Portugal	2020-03-31	EPI_ISL_511741	20A	G	B.1.91
Portugal/PT1198/2020	Europe / Portugal	2020-03-31	EPI_ISL_511742	19A	V	B.2
Portugal/PT1199/2020	Europe / Portugal	2020-03-31	EPI_ISL_582521	20A	G	B.1
Portugal/PT1200/2020	Europe / Portugal	2020-03-31	EPI_ISL_511743	20A	G	B.1.91
Portugal/PT1201/2020	Europe / Portugal	2020-03-31	EPI_ISL_511744	20A	G	B.1.91
Portugal/PT1202/2020	Europe / Portugal	2020-03-31	EPI_ISL_511745	20A	G	B.1.91
Portugal/PT1203/2020	Europe / Portugal	2020-03-31	EPI_ISL_511746	20A	G	B.1.91
Portugal/PT1204/2020	Europe / Portugal	2020-03-31	EPI_ISL_511747	20A	G	B.1.91
Portugal/PT1231/2020	Europe / Portugal	2020-03-31	EPI_ISL_511192	20B	GR	B.1.1
Portugal/PT1232/2020	Europe / Portugal	2020-03-31	EPI_ISL_511193	20B	GR	B.1.1
Portugal/PT1233/2020	Europe / Portugal	2020-03-31	EPI_ISL_511194	20B	GR	B.1.1
Portugal/PT1234/2020	Europe / Portugal	2020-03-31	EPI_ISL_511195	20B	GR	B.1.1
Portugal/PT1235/2020	Europe / Portugal	2020-03-31	EPI_ISL_511196	20B	GR	B.1.1
Portugal/PT1236/2020	Europe / Portugal	2020-03-31	EPI_ISL_511197	20B	GR	B.1.1.20
Portugal/PT1237/2020	Europe / Portugal	2020-03-31	EPI_ISL_511198	20B	GR	B.1.1
Portugal/PT1238/2020	Europe / Portugal	2020-03-31	EPI_ISL_511199	20A	G	B.1.135
Portugal/PT1239/2020	Europe / Portugal	2020-03-31	EPI_ISL_511200	20A	G	B.1
Portugal/PT1240/2020	Europe / Portugal	2020-03-31	EPI_ISL_511201	20A	G	B.1.135
Portugal/PT1241/2020	Europe / Portugal	2020-03-31	EPI_ISL_511202	20A	G	B.1.135
Portugal/PT1242/2020	Europe / Portugal	2020-03-31	EPI_ISL_511203	20A	G	B.1.135
Portugal/PT1243/2020	Europe / Portugal	2020-03-31	EPI_ISL_511204	20A	G	B.1.135
Portugal/PT1244/2020	Europe / Portugal	2020-03-31	EPI_ISL_511205	20A	G	B.1.135
Portugal/PT1245/2020	Europe / Portugal	2020-03-31	EPI_ISL_511206	20A	G	B.1.135
Portugal/PT1246/2020	Europe / Portugal	2020-03-31	EPI_ISL_511207	20C	GH	B.1
Portugal/PT1247/2020	Europe / Portugal	2020-03-31	EPI_ISL_511208	20B	GR	B.1.1
Portugal/PT1248/2020	Europe / Portugal	2020-03-31	EPI_ISL_511209	20C	GH	B.1
Portugal/PT1403/2020	Europe / Portugal	2020-03-31	EPI_ISL_511362	20B	GR	B.1.1
Portugal/PT1439/2020	Europe / Portugal	2020-03-31	EPI_ISL_511398	20B	GR	B.1.1
Portugal/PT1472/2020	Europe / Portugal	2020-03-31	EPI_ISL_511431	20B	GR	B.1.1
Portugal/PT1473/2020	Europe / Portugal	2020-03-31	EPI_ISL_511432	20B	GR	B.1.1
Portugal/PT1476/2020	Europe / Portugal	2020-03-31	EPI_ISL_511435	20A	G	B.1.91
Portugal/PT1486/2020	Europe / Portugal	2020-03-31	EPI_ISL_511445	20A	G	B.1.91
Portugal/PT1492/2020	Europe / Portugal	2020-03-31	EPI_ISL_511451	20B	GR	B.1.1
Portugal/PT1497/2020	Europe / Portugal	2020-03-31	EPI_ISL_511456	20B	GR	B.1.1
Portugal/PT1511/2020	Europe / Portugal	2020-03-31	EPI_ISL_511470	20B	GR	B.1.1
a Nextclade (https://clades.nextstrain.org/; 9 November 2020)
b GISAID (https://www.gisaid.org/; 23 July 2020)
c cov-lineages.org (https://pangolin.cog-uk.io/; 16 October 2020)
