# Supplementary material for: SARS-CoV-2 introductions and early dynamics of the epidemic in Portugal
Source: Commun Med (Lond). 2022 Jan 28;2:10. doi: 10.1038/s43856-022-00072-0 (PMC9053228; doi:10.1038/s43856-022-00072-0)
Supplement: Supplementary file 8 — Supplementary Data 6 [file 43856_2022_72_MOESM8_ESM.xlsx]

## Sheet: Sheet1
Supplementary Table 6. Heatmap with relative number of transitions between countries of origin and different regions in Portugal for viruses belonging to Pango lineage A.
From	To Health Administration Regions in Portugal	Percent
Spain	Lisbon and Tagus Valley	41.1765
Spain	Center	11.7647
Spain	Alentejo	11.7647
Australia	Azores	5.88235
France	Center	5.88235
Italy	Center	5.88235
Oman	Lisbon and Tagus Valley	5.88235
Saudi Arabia	Lisbon and Tagus Valley	5.88235
Spain	North	5.88235
