# Supplementary material for: SARS-CoV-2 introductions and early dynamics of the epidemic in Portugal
Source: Commun Med (Lond). 2022 Jan 28;2:10. doi: 10.1038/s43856-022-00072-0 (PMC9053228; doi:10.1038/s43856-022-00072-0)
Supplement: Supplementary file 9 — Supplementary Data 7 [file 43856_2022_72_MOESM9_ESM.xlsx]

## Sheet: Sheet1
Supplementary Table 7. Heatmap with relative number of transitions between countries of origin and different regions in Portugal for viruses belonging to Pango lineage B.
From	To Health Administration Regions in Portugal	Percent
Andorra	ALENTEJO	0.649351
Andorra	LX_V_TEJO	0.649351
Andorra	ACORES-RA	0.324675
Andorra	CENTRO	0.324675
Andorra	NORTE	0.324675
Argentina	ALENTEJO	0.649351
Argentina	ALGARVE	0.324675
Australia	MADEIRA-RA	0.324675
Belgium	ALGARVE	0.324675
Brazil	LX_V_TEJO	0.649351
Brazil	MADEIRA-RA	0.649351
Canada	ACORES-RA	0.324675
Canada	ALGARVE	0.324675
Chile	LX_V_TEJO	0.324675
Costa Rica	ALENTEJO	0.324675
Denmark	MADEIRA-RA	0.324675
Egypt	LX_V_TEJO	0.324675
France	LX_V_TEJO	3.8961
France	NORTE	3.8961
France	ALGARVE	2.27273
France	CENTRO	1.94805
France	MADEIRA-RA	0.649351
Germany	NORTE	0.649351
Germany	LX_V_TEJO	0.324675
Greece	LX_V_TEJO	0.974026
Iceland	ALGARVE	0.649351
Iceland	CENTRO	0.324675
Indonesia	NORTE	0.324675
Iran	ALENTEJO	0.324675
Israel	LX_V_TEJO	0.324675
Israel	NORTE	0.324675
Italy	LX_V_TEJO	1.2987
Italy	NORTE	1.2987
Italy	ALENTEJO	0.649351
Italy	ALGARVE	0.649351
Italy	CENTRO	0.324675
Italy	MADEIRA-RA	0.324675
Maldives	LX_V_TEJO	0.324675
Maldives	MADEIRA-RA	0.324675
Maldives	NORTE	0.324675
Netherlands	LX_V_TEJO	0.649351
Netherlands	MADEIRA-RA	0.649351
Netherlands	ACORES-RA	0.324675
New Zealand	ACORES-RA	0.324675
Pakistan	LX_V_TEJO	0.324675
Qatar	ACORES-RA	0.324675
Sao Tome e Principe	LX_V_TEJO	0.324675
Slovakia	ACORES-RA	0.324675
Spain	NORTE	8.11688
Spain	LX_V_TEJO	6.81818
Spain	CENTRO	2.27273
Spain	ALENTEJO	0.974026
Spain	MADEIRA-RA	0.649351
Spain	ACORES-RA	0.324675
Sweden	ALENTEJO	0.324675
switzerland	CENTRO	1.62338
Switzerland	NORTE	1.2987
Switzerland	LX_V_TEJO	0.649351
Switzerland	MADEIRA-RA	0.324675
Thailand	ALGARVE	0.324675
Thailand	CENTRO	0.324675
Thailand	LX_V_TEJO	0.324675
Thailand	NORTE	0.324675
Turkey	ACORES-RA	0.649351
UAE	ACORES-RA	1.2987
UAE	LX_V_TEJO	0.974026
UAE	MADEIRA-RA	0.649351
UAE	ALENTEJO	0.324675
UAE	CENTRO	0.324675
UAE	NORTE	0.324675
UK	LX_V_TEJO	15.2597
UK	NORTE	11.6883
UK	CENTRO	3.8961
UK	ALGARVE	1.62338
UK	ACORES-RA	0.974026
UK	MADEIRA-RA	0.974026
USA	NORTE	1.62338
USA	MADEIRA-RA	0.649351
USA	ACORES-RA	0.324675
USA	ALENTEJO	0.324675
USA	LX_V_TEJO	0.324675
Venezuela	MADEIRA-RA	0.324675
