# Supplementary material for: SARS-CoV-2 introductions and early dynamics of the epidemic in Portugal
Source: Commun Med (Lond). 2022 Jan 28;2:10. doi: 10.1038/s43856-022-00072-0 (PMC9053228; doi:10.1038/s43856-022-00072-0)
Supplement: Supplementary file 10 — Supplementary Data 8 [file 43856_2022_72_MOESM10_ESM.xlsx]

## Sheet: Sheet1
Supplementary Table 8. Size, mean date estimates (and respective 95% highest posterior density intervals) of parent nodes of the MRCA and the earliest date of sample collection for each BEAST cluster.
Cluster code	Cluster size	Mean Date	95% HPD low Date	95% HPD upper	Oldest sampling date
B_66_UK	5	2020-02-02	2020-01-30	2020-02-05	2020-03-26
B_317_Italy	8	2020-02-16	2020-02-15	2020-02-17	2020-03-25
B_283_Spain	2	2020-02-17	N/A	N/A	2020-03-28
B_102_USA	2	2020-02-18	2020-02-10	2020-02-25	2020-03-18
B_316_Italy	2	2020-02-19	N/A	N/A	2020-03-25
B_33_Italy	252	2020-02-19	2020-02-18	2020-02-20	2020-03-07
B_44_Spain	2	2020-02-20	2020-02-15	2020-02-29	2020-03-01
B_152_Italy	1	2020-02-21	2020-02-17	2020-02-25	2020-03-01
B_35_Italy	8	2020-02-21	2020-02-17	2020-02-25	2020-03-14
B_36_Spain	21	2020-02-22	2020-02-21	2020-02-22	2020-03-18
B_319_UK	1	2020-02-23	N/A	N/A	2020-03-22
B_188_Spain	1	2020-02-24	N/A	N/A	2020-03-14
B_287_France	4	2020-02-24	2020-02-23	2020-02-24	2020-03-14
B_106_France	6	2020-02-25	2020-02-16	2020-03-04	2020-03-14
B_114_France	3	2020-02-25	2020-02-15	2020-03-03	2020-03-15
B_51_Switzerland	2	2020-02-25	2020-02-19	2020-03-04	2020-03-09
B_87_Canada	4	2020-02-25	2020-02-15	2020-03-04	2020-03-25
B_97_France	3	2020-02-25	2020-02-17	2020-03-04	2020-03-24
B_124_UK	6	2020-02-26	2020-02-26	2020-02-27	2020-03-17
B_139_UK	1	2020-02-26	2020-02-25	2020-02-26	2020-03-19
B_244_UK	3	2020-02-26	N/A	N/A	2020-03-22
B_154_Spain	1	2020-02-27	2020-02-26	2020-02-28	2020-03-18
B_160_Italy	1	2020-02-27	N/A	N/A	2020-03-09
B_273_Spain	1	2020-02-27	N/A	N/A	2020-03-15
B_39_UK	1	2020-02-27	2020-02-22	2020-03-02	2020-03-04
B_134_UK	11	2020-02-28	2020-02-28	2020-02-28	2020-03-14
B_156_Italy	6	2020-02-28	N/A	N/A	2020-03-04
B_255_Spain	2	2020-02-28	2020-02-25	2020-03-02	2020-03-16
B_306_France	1	2020-02-28	N/A	N/A	2020-03-14
B_318_Italy	1	2020-02-28	N/A	N/A	2020-03-25
B_37_UK	7	2020-02-28	2020-02-21	2020-03-05	2020-03-16
B_38_Slovakia	1	2020-02-28	2020-02-20	2020-03-05	2020-03-22
B_42_France	11	2020-02-28	2020-02-23	2020-03-08	2020-03-18
B_65_France	5	2020-02-28	2020-02-23	2020-03-03	2020-03-13
B_103_Andorra	11	2020-02-29	2020-02-21	2020-03-05	2020-03-21
B_103_Spain	1	2020-02-29	2020-02-21	2020-03-05	2020-03-24
B_117_UK	1	2020-02-29	2020-02-19	2020-03-06	2020-03-21
B_163_UK	1	2020-02-29	2020-02-25	2020-03-05	2020-03-11
B_182_Thailand	43	2020-02-29	2020-02-29	2020-02-29	2020-03-08
B_223_UK	12	2020-02-29	2020-02-21	2020-03-06	2020-03-13
B_240_Brazil	1	2020-02-29	2020-02-26	2020-03-02	2020-03-31
B_257_Spain	2	2020-02-29	N/A	N/A	2020-03-19
B_297_Spain	7	2020-02-29	2020-02-27	2020-03-01	2020-03-20
B_313_France	2	2020-02-29	N/A	N/A	2020-03-18
B_93_France	3	2020-02-29	2020-02-29	2020-03-01	2020-03-15
B_95_France	7	2020-02-29	2020-02-19	2020-03-08	2020-03-24
B_104_France	1	2020-03-01	2020-02-24	2020-03-08	2020-03-19
B_109_France	1	2020-03-01	2020-02-22	2020-03-10	2020-03-27
B_121_UK	3	2020-03-01	2020-02-29	2020-03-03	2020-03-14
B_158_Italy	5	2020-03-01	2020-03-01	2020-03-01	2020-03-07
B_158_UK	1	2020-03-01	2020-03-01	2020-03-01	2020-03-10
B_228_USA	8	2020-03-01	2020-02-29	2020-03-01	2020-03-19
B_253_Iran	1	2020-03-01	2020-02-22	2020-03-08	2020-03-16
B_262_Spain	1	2020-03-01	2020-02-27	2020-03-04	2020-03-13
B_276_Spain	1	2020-03-01	2020-02-26	2020-03-08	2020-03-20
B_290_Spain	8	2020-03-01	2020-02-22	2020-03-08	2020-03-28
B_311_France	2	2020-03-01	N/A	N/A	2020-03-17
B_314_France	1	2020-03-01	2020-02-25	2020-03-05	2020-03-19
B_136_UK	18	2020-03-02	2020-02-23	2020-03-09	2020-03-20
B_159_Netherlands	1	2020-03-02	2020-02-24	2020-03-09	2020-03-19
B_165_UK	2	2020-03-02	2020-02-29	2020-03-05	2020-03-15
B_168_Spain	1	2020-03-02	2020-02-26	2020-03-05	2020-03-16
B_269_Spain	1	2020-03-02	N/A	N/A	2020-03-19
B_288_Switzerland	1	2020-03-02	2020-02-24	2020-03-05	2020-03-19
B_304_Switzerland	1	2020-03-02	N/A	N/A	2020-03-27
B_305_France	4	2020-03-02	N/A	N/A	2020-03-17
B_307_France	3	2020-03-02	N/A	N/A	2020-03-28
B_73_UK	1	2020-03-02	2020-02-25	2020-03-06	2020-03-10
B_98_France	1	2020-03-02	2020-02-24	2020-03-11	2020-03-24
B_99_France	7	2020-03-02	2020-02-24	2020-03-10	2020-03-22
B_115_France	1	2020-03-03	2020-02-26	2020-03-07	2020-03-25
B_116_Egypt	1	2020-03-03	2020-02-23	2020-03-07	2020-03-13
B_14_Turkey	1	2020-03-03	2020-03-03	2020-03-03	2020-03-23
B_174_UK	8	2020-03-03	2020-02-25	2020-03-09	2020-03-13
B_241_UK	5	2020-03-03	2020-02-22	2020-03-12	2020-03-25
B_243_Pakistan	8	2020-03-03	2020-02-27	2020-03-08	2020-03-14
B_264_Spain	1	2020-03-03	N/A	N/A	2020-03-14
B_266_Spain	1	2020-03-03	N/A	N/A	2020-03-19
B_268_Spain	1	2020-03-03	N/A	N/A	2020-03-22
B_272_Spain	1	2020-03-03	2020-03-01	2020-03-06	2020-03-30
B_279_Spain	8	2020-03-03	N/A	N/A	2020-03-16
B_289_UK	2	2020-03-03	2020-02-27	2020-03-10	2020-03-20
B_295_Spain	3	2020-03-03	2020-02-29	2020-03-07	2020-03-23
B_70_Spain	9	2020-03-03	2020-02-22	2020-03-11	2020-03-17
B_105_France	1	2020-03-04	2020-02-28	2020-03-13	2020-03-27
B_141_UK	4	2020-03-04	2020-03-02	2020-03-05	2020-03-17
B_151_USA	3	2020-03-04	2020-03-03	2020-03-06	2020-03-16
B_153_UK	2	2020-03-04	2020-02-29	2020-03-06	2020-03-18
B_157_UK	1	2020-03-04	2020-03-04	2020-03-04	2020-03-07
B_164_USA	5	2020-03-04	2020-03-04	2020-03-04	2020-03-18
B_181_UAE	3	2020-03-04	2020-02-29	2020-03-09	2020-03-21
B_183_UAE	1	2020-03-04	2020-02-27	2020-03-12	2020-03-20
B_190_UK	2	2020-03-04	2020-02-28	2020-03-08	2020-03-25
B_246_UK	2	2020-03-04	2020-03-04	2020-03-05	2020-03-17
B_259_Spain	2	2020-03-04	2020-02-25	2020-03-10	2020-03-19
B_261_Spain	3	2020-03-04	2020-03-03	2020-03-05	2020-03-27
B_281_Spain	2	2020-03-04	N/A	N/A	2020-03-22
B_299_Spain	1	2020-03-04	N/A	N/A	2020-03-25
B_300_Venezuela	5	2020-03-04	2020-02-29	2020-03-06	2020-03-23
B_301_Spain	3	2020-03-04	2020-02-27	2020-03-09	2020-03-13
B_43_France	1	2020-03-04	2020-02-26	2020-03-11	2020-03-19
B_80_UK	3	2020-03-04	2020-02-21	2020-03-16	2020-03-25
B_81_UK	1	2020-03-04	2020-02-21	2020-03-16	2020-03-27
B_89_Costa Rica	1	2020-03-04	2020-02-25	2020-03-12	2020-03-29
B_90_New Zealand	2	2020-03-04	2020-02-24	2020-03-13	2020-03-18
B_101_France	1	2020-03-05	2020-02-25	2020-03-15	2020-03-19
B_177_UK	1	2020-03-05	2020-03-05	2020-03-05	2020-03-27
B_192_UK	1	2020-03-05	2020-03-02	2020-03-06	2020-03-27
B_201_UK	1	2020-03-05	2020-03-01	2020-03-08	2020-03-19
B_211_Indonesia	6	2020-03-05	2020-02-29	2020-03-11	2020-03-16
B_247_UK	8	2020-03-05	2020-02-28	2020-03-08	2020-03-28
B_274_Spain	1	2020-03-05	2020-02-28	2020-03-10	2020-03-20
B_292_UAE	2	2020-03-05	N/A	N/A	2020-03-26
B_298_Spain	1	2020-03-05	N/A	N/A	2020-03-22
B_310_France	1	2020-03-05	N/A	N/A	2020-03-18
B_63_Israel	12	2020-03-05	2020-03-01	2020-03-09	2020-03-17
B_78_Switzerland	1	2020-03-05	2020-02-27	2020-03-13	2020-03-24
B_83_France	1	2020-03-05	2020-02-29	2020-03-09	2020-03-21
B_85_Turkey	1	2020-03-05	2020-02-27	2020-03-12	2020-03-21
B_94_France	1	2020-03-05	2020-02-26	2020-03-09	2020-03-17
B_107_France	1	2020-03-06	2020-02-29	2020-03-15	2020-03-24
B_110_France	2	2020-03-06	2020-03-02	2020-03-10	2020-03-22
B_118_UK	1	2020-03-06	2020-03-04	2020-03-09	2020-03-13
B_148_UK	1	2020-03-06	2020-03-02	2020-03-09	2020-03-27
B_149_UK	3	2020-03-06	2020-02-29	2020-03-12	2020-03-19
B_210_Spain	4	2020-03-06	2020-03-01	2020-03-11	2020-03-21
B_217_UK	9	2020-03-06	2020-03-03	2020-03-09	2020-03-16
B_229_UK	4	2020-03-06	2020-03-03	2020-03-07	2020-03-18
B_230_Greece	2	2020-03-06	2020-03-02	2020-03-09	2020-03-17
B_254_France	1	2020-03-06	2020-03-06	2020-03-07	2020-03-16
B_256_Spain	1	2020-03-06	N/A	N/A	2020-03-31
B_267_Spain	1	2020-03-06	2020-03-04	2020-03-08	2020-03-25
B_271_Spain	2	2020-03-06	2020-03-04	2020-03-07	2020-03-19
B_275_Spain	1	2020-03-06	N/A	N/A	2020-03-28
B_291_UAE	2	2020-03-06	2020-03-04	2020-03-09	2020-03-18
B_293_Spain	1	2020-03-06	2020-03-05	2020-03-07	2020-03-21
B_293_UAE	2	2020-03-06	2020-03-05	2020-03-07	2020-03-18
B_302_Spain	1	2020-03-06	N/A	N/A	2020-03-26
B_58_Greece	1	2020-03-06	2020-02-24	2020-03-13	2020-03-17
B_91_France	2	2020-03-06	2020-02-28	2020-03-13	2020-03-26
A_8_Spain	5	2020-03-07	2020-03-04	2020-03-11	2020-03-13
A_9_Spain	1	2020-03-07	2020-03-04	2020-03-10	2020-03-19
B_100_Spain	1	2020-03-07	2020-02-29	2020-03-15	2020-03-19
B_112_France	1	2020-03-07	2020-02-25	2020-03-18	2020-03-30
B_133_UK	7	2020-03-07	2020-03-01	2020-03-12	2020-03-20
B_162_UK	2	2020-03-07	2020-02-29	2020-03-15	2020-03-24
B_193_Canada	5	2020-03-07	2020-03-06	2020-03-10	2020-03-14
B_199_Maldives	7	2020-03-07	2020-03-05	2020-03-09	2020-03-20
B_200_France	16	2020-03-07	2020-03-05	2020-03-09	2020-03-16
B_222_UK	1	2020-03-07	2020-03-05	2020-03-12	2020-03-26
B_233_Germany	2	2020-03-07	2020-03-06	2020-03-09	2020-03-13
B_250_UK	5	2020-03-07	2020-03-07	2020-03-07	2020-03-16
B_270_Spain	1	2020-03-07	2020-03-01	2020-03-12	2020-03-31
B_285_Netherlands	1	2020-03-07	2020-03-04	2020-03-09	2020-03-15
B_53_UK	1	2020-03-07	2020-03-04	2020-03-09	2020-03-19
B_62_UK	1	2020-03-07	2020-03-02	2020-03-12	2020-03-20
B_86_Spain	1	2020-03-07	2020-02-26	2020-03-18	2020-03-27
B_189_UK	4	2020-03-08	2020-03-06	2020-03-09	2020-03-18
B_19_UK	1	2020-03-08	2020-03-04	2020-03-11	2020-03-28
B_209_UK	1	2020-03-08	2020-02-29	2020-03-16	2020-03-26
B_218_France	1	2020-03-08	2020-02-29	2020-03-15	2020-03-27
B_227_USA	2	2020-03-08	2020-03-03	2020-03-11	2020-03-17
B_23_UK	1	2020-03-08	2020-03-06	2020-03-10	2020-03-27
B_248_UK	2	2020-03-08	2020-03-02	2020-03-15	2020-03-22
B_263_Spain	1	2020-03-08	N/A	N/A	2020-03-14
B_282_Spain	1	2020-03-08	2020-03-02	2020-03-14	2020-03-22
B_34_UK	2	2020-03-08	2020-03-04	2020-03-10	2020-03-15
B_74_Netherlands	3	2020-03-08	2020-03-04	2020-03-13	2020-03-17
B_75_UK	3	2020-03-08	2020-02-29	2020-03-16	2020-03-22
B_76_Netherlands	3	2020-03-08	2020-03-03	2020-03-14	2020-03-18
B_96_Denmark	1	2020-03-08	2020-03-03	2020-03-15	2020-03-27
B_123_Argentina	2	2020-03-09	2020-03-02	2020-03-16	2020-03-26
B_130_USA	1	2020-03-09	2020-03-06	2020-03-15	2020-03-18
B_145_UK	1	2020-03-09	2020-03-04	2020-03-12	2020-03-26
B_155_Germany	3	2020-03-09	2020-03-07	2020-03-10	2020-03-14
B_161_UK	1	2020-03-09	2020-03-08	2020-03-11	2020-03-22
B_186_UK	3	2020-03-09	2020-03-09	2020-03-09	2020-03-26
B_204_UK	1	2020-03-09	2020-03-02	2020-03-14	2020-03-18
B_205_UK	2	2020-03-09	N/A	N/A	2020-03-19
B_206_UK	1	2020-03-09	2020-03-01	2020-03-15	2020-03-25
B_215_UK	2	2020-03-09	2020-03-08	2020-03-10	2020-03-24
B_216_UK	2	2020-03-09	2020-03-09	2020-03-09	2020-03-19
B_225_UK	1	2020-03-09	2020-03-09	2020-03-09	2020-03-27
B_237_Switzerland	2	2020-03-09	2020-03-03	2020-03-15	2020-03-16
B_26_UK	2	2020-03-09	2020-03-02	2020-03-15	2020-03-18
B_277_Spain	1	2020-03-09	2020-03-09	2020-03-09	2020-03-30
B_280_Spain	1	2020-03-09	2020-03-02	2020-03-16	2020-03-30
B_284_Spain	1	2020-03-09	2020-03-06	2020-03-12	2020-03-19
B_286_Andorra	1	2020-03-09	2020-03-03	2020-03-17	2020-03-26
B_296_Spain	2	2020-03-09	2020-03-09	2020-03-09	2020-03-22
B_308_Argentina	1	2020-03-09	2020-03-05	2020-03-16	2020-03-26
B_48_UK	1	2020-03-09	2020-03-05	2020-03-11	2020-03-27
B_50_Switzerland	1	2020-03-09	2020-03-03	2020-03-16	2020-03-22
B_54_UK	1	2020-03-09	2020-03-02	2020-03-14	2020-03-21
B_68_Spain	1	2020-03-09	N/A	N/A	2020-03-16
A_6_Spain	2	2020-03-10	2020-03-08	2020-03-12	2020-03-18
A_7_Spain	3	2020-03-10	2020-03-04	2020-03-14	2020-03-15
B_202_UK	1	2020-03-10	2020-03-06	2020-03-10	2020-03-27
B_207_UAE	1	2020-03-10	2020-03-04	2020-03-15	2020-03-20
B_213_UK	2	2020-03-10	2020-03-09	2020-03-11	2020-03-27
B_239_USA	2	2020-03-10	2020-03-09	2020-03-11	2020-03-27
B_258_Spain	1	2020-03-10	2020-03-10	2020-03-11	2020-03-26
B_30_Germany	1	2020-03-10	2020-03-05	2020-03-15	2020-03-19
B_312_Argentina	1	2020-03-10	2020-03-07	2020-03-14	2020-03-27
B_72_Iceland	7	2020-03-10	2020-03-04	2020-03-15	2020-03-23
A_2_Spain	2	2020-03-11	2020-03-07	2020-03-15	2020-03-19
B_129_Brazil	4	2020-03-11	2020-03-06	2020-03-13	2020-03-16
B_129_Chile	1	2020-03-11	2020-03-06	2020-03-13	2020-03-27
B_131_UK	2	2020-03-11	2020-03-05	2020-03-16	2020-03-23
B_16_UK	1	2020-03-11	2020-03-09	2020-03-13	2020-03-29
B_245_UK	2	2020-03-11	2020-03-05	2020-03-17	2020-03-19
B_25_Australia	1	2020-03-11	2020-03-07	2020-03-14	2020-03-28
B_309_France	2	2020-03-11	2020-03-04	2020-03-16	2020-03-22
B_45_UAE	6	2020-03-11	2020-03-07	2020-03-14	2020-03-18
B_46_Qatar	1	2020-03-11	2020-03-07	2020-03-14	2020-03-20
B_46_UAE	8	2020-03-11	2020-03-07	2020-03-14	2020-03-17
B_47_Belgium	1	2020-03-11	2020-03-03	2020-03-17	2020-03-21
A_321_Spain	7	2020-03-12	2020-03-09	2020-03-15	2020-03-20
B_132_Greece	1	2020-03-12	2020-03-08	2020-03-20	2020-03-28
B_166_UK	1	2020-03-12	2020-03-10	2020-03-15	2020-03-24
B_231_France	3	2020-03-12	2020-03-06	2020-03-20	2020-03-25
B_251_UK	1	2020-03-12	2020-03-11	2020-03-13	2020-03-26
B_265_Spain	1	2020-03-12	N/A	N/A	2020-03-17
B_278_Spain	1	2020-03-12	2020-03-05	2020-03-16	2020-03-25
B_31_Netherlands	3	2020-03-12	2020-03-10	2020-03-13	2020-03-25
B_64_France	1	2020-03-12	2020-03-05	2020-03-19	2020-03-30
B_67_Sao Tome e Principe	1	2020-03-12	2020-03-12	2020-03-12	2020-03-31
B_120_Switzerland	1	2020-03-13	2020-03-06	2020-03-17	2020-03-27
B_122_UK	1	2020-03-13	2020-03-10	2020-03-15	2020-03-18
B_150_UK	1	2020-03-13	2020-03-07	2020-03-21	2020-03-24
B_169_UK	1	2020-03-13	2020-03-13	2020-03-13	2020-03-28
B_194_UK	1	2020-03-13	2020-03-06	2020-03-18	2020-03-21
B_234_Spain	1	2020-03-13	2020-03-11	2020-03-17	2020-03-20
B_260_Spain	1	2020-03-13	2020-03-12	2020-03-14	2020-03-30
B_27_USA	2	2020-03-13	2020-03-08	2020-03-18	2020-03-19
B_315_Andorra	1	2020-03-13	2020-03-08	2020-03-20	2020-03-31
B_55_UK	1	2020-03-13	2020-03-08	2020-03-17	2020-03-20
B_77_Iceland	1	2020-03-13	2020-03-08	2020-03-16	2020-03-24
B_179_UK	1	2020-03-14	2020-03-07	2020-03-22	2020-03-26
B_224_UK	1	2020-03-14	2020-03-12	2020-03-16	2020-03-29
B_294_UAE	1	2020-03-14	N/A	N/A	2020-03-26
B_40_UK	1	2020-03-14	2020-03-07	2020-03-19	2020-03-27
B_60_Sweden	2	2020-03-14	2020-02-29	2020-03-22	2020-03-26
A_5_Spain	2	2020-03-15	2020-03-11	2020-03-17	2020-03-24
A_79_Spain	2	2020-03-15	2020-03-09	2020-03-19	2020-03-20
B_128_Brazil	1	2020-03-15	2020-03-11	2020-03-22	2020-03-28
B_15_UK	1	2020-03-15	2020-03-11	2020-03-20	2020-03-26
B_198_UK	1	2020-03-15	2020-03-07	2020-03-24	2020-03-29
B_22_UK	3	2020-03-15	2020-03-07	2020-03-22	2020-03-27
B_235_UK	1	2020-03-15	2020-03-10	2020-03-18	2020-03-23
B_24_Iceland	1	2020-03-15	2020-03-07	2020-03-22	2020-03-30
B_28_UK	2	2020-03-15	2020-03-14	2020-03-16	2020-03-23
B_303_Switzerland	1	2020-03-15	N/A	N/A	2020-03-28
A_12_France	1	2020-03-16	2020-03-13	2020-03-19	2020-03-24
A_12_Italy	1	2020-03-16	2020-03-13	2020-03-19	2020-03-22
B_138_UK	1	2020-03-16	2020-03-08	2020-03-24	2020-03-28
B_173_switzerland	1	2020-03-16	2020-03-11	2020-03-20	2020-03-28
B_203_UK	1	2020-03-16	2020-03-12	2020-03-20	2020-03-30
B_238_UK	1	2020-03-16	2020-03-09	2020-03-22	2020-03-30
B_41_UK	1	2020-03-16	2020-03-11	2020-03-20	2020-03-23
A_322_Spain	1	2020-03-17	2020-03-06	2020-03-22	2020-03-28
B_142_UK	1	2020-03-17	2020-03-11	2020-03-23	2020-03-26
B_167_UK	1	2020-03-17	2020-03-09	2020-03-21	2020-03-25
B_17_UK	1	2020-03-17	2020-03-16	2020-03-18	2020-03-21
B_175_UK	1	2020-03-17	2020-03-09	2020-03-24	2020-03-27
B_195_UK	1	2020-03-17	2020-03-14	2020-03-19	2020-03-22
A_10_Spain	1	2020-03-18	2020-03-12	2020-03-23	2020-03-27
B_191_France	1	2020-03-18	2020-03-13	2020-03-25	2020-03-31
B_140_UK	1	2020-03-19	2020-03-19	2020-03-19	2020-03-24
B_219_UK	1	2020-03-19	2020-03-17	2020-03-21	2020-03-31
B_32_Switzerland	1	2020-03-19	2020-03-14	2020-03-23	2020-03-24
A_3_Spain	1	2020-03-20	2020-03-15	2020-03-23	2020-03-24
A_320_Saudi Arabia	1	2020-03-20	2020-03-14	2020-03-24	2020-03-25
A_1_Australia	2	2020-03-21	N/A	N/A	2020-03-25
B_220_UK	1	2020-03-21	2020-03-21	2020-03-21	2020-03-31
A_13_Oman	1	2020-03-22	2020-03-17	2020-03-26	2020-03-28
B_187_UK	1	2020-03-23	2020-03-20	2020-03-25	2020-03-26
